# Supplementary material for: Elevating the Optical Nonlinearity: Design, Synthesis, and Properties of a Mixed-Ligand Zinc(II) Metal–Organic Framework
Source: ACS Appl Mater Interfaces. 2025 Mar 5;17(11):17066–74. doi: 10.1021/acsami.4c22681 (PMC12818725; doi:10.1021/acsami.4c22681)
Supplement: Supplementary file 2 [file am4c22681_si_002.cif]

data_NH2-Zn-MUM-6
_audit_creation_date               2024-08-01
_audit_creation_method
;
Olex2 1.5
(compiled 2024.02.16 svn.r378c4104 for OlexSys, GUI svn.r6928)
;
# start Validation Reply Form
_vrf_PLAT430_NH2-Zn-MUM-6
;
PROBLEM: Short Inter D...A Contact O2 ..O2 . 2.80 Ang.
RESPONSE: Coordinating carboxylate oxygens brought into proximity by
 coordination geometry at Zn.
;
# end Validation Reply Form_shelx_SHELXL_version_number       '2019/3'
_publ_section_references
;
Dolomanov, O.V., Bourhis, L.J., Gildea, R.J, Howard, J.A.K. & Puschmann, H.
 (2009), J. Appl. Cryst. 42, 339-341.

Rigaku (2015). CrystalClear-SM Expert 2.1 b45. Rigaku Corporation,
    Tokyo, Japan.

Rigaku Oxford Diffraction (2015), CrysAlisPro. version 1.171.39.8d.
    Rigaku Corporation, Tokyo, Japan

Sheldrick, G.M. (2015). Acta Cryst. A71, 3-8.

Sheldrick, G.M. (2015). Acta Cryst. C71, 3-8.
;
_chemical_name_common              ?
_chemical_name_systematic          ?
_chemical_formula_moiety           'C28 H18 N8 O8 Zn3'
_chemical_formula_sum              'C28 H18 N8 O8 Zn3'
_chemical_formula_weight           790.61
_chemical_melting_point            ?
loop_
  _atom_type_symbol
  _atom_type_description
  _atom_type_scat_dispersion_real
  _atom_type_scat_dispersion_imag
  _atom_type_scat_source
 'C' 'C' 0.0033 0.0016 'International Tables Vol C Tables 4.2.6.8 and 6.1.1.4'
 'H' 'H' 0.0000 0.0000 'International Tables Vol C Tables 4.2.6.8 and 6.1.1.4'
 'N' 'N' 0.0061 0.0033 'International Tables Vol C Tables 4.2.6.8 and 6.1.1.4'
 'O' 'O' 0.0106 0.0060 'International Tables Vol C Tables 4.2.6.8 and 6.1.1.4'
 'Zn' 'Zn' 0.2839 1.4301 'International Tables Vol C Tables 4.2.6.8 and 6.1.1.4'

_shelx_space_group_comment
;
The symmetry employed for this shelxl refinement is uniquely defined
by the following loop, which should always be used as a source of
symmetry information in preference to the above space-group names.
They are only intended as comments.
;
_space_group_crystal_system        'monoclinic'
_space_group_IT_number             12
_space_group_name_H-M_alt          'C 1 2/m 1'
_space_group_name_Hall             '-C 2y'
loop_
  _space_group_symop_operation_xyz
 'x, y, z'
 '-x, y, -z'
 'x+1/2, y+1/2, z'
 '-x+1/2, y+1/2, -z'
 '-x, -y, -z'
 'x, -y, z'
 '-x+1/2, -y+1/2, -z'
 'x+1/2, -y+1/2, z'

_cell_length_a                     14.3931(7)
_cell_length_b                     17.3444(9)
_cell_length_c                     9.1589(5)
_cell_angle_alpha                  90
_cell_angle_beta                   101.817(5)
_cell_angle_gamma                  90
_cell_volume                       2238.0(2)
_cell_formula_units_Z              2
_cell_measurement_reflns_used      7705
_cell_measurement_temperature      173
_cell_measurement_theta_max        31.9130
_cell_measurement_theta_min        2.1880
_shelx_estimated_absorpt_T_max     0.746
_shelx_estimated_absorpt_T_min     0.546
_exptl_absorpt_coefficient_mu      1.638
_exptl_absorpt_correction_T_max    1.00000
_exptl_absorpt_correction_T_min    0.96059
_exptl_absorpt_correction_type     multi-scan
_exptl_absorpt_process_details
;
CrysAlisPro 1.171.39.8d (Rigaku Oxford Diffraction, 2015)
Empirical absorption correction using spherical harmonics,
 implemented in SCALE3 ABSPACK scaling algorithm.
;
_exptl_absorpt_special_details     ?
_exptl_crystal_colour              orange
_exptl_crystal_colour_primary      orange
_exptl_crystal_density_diffrn      1.173
_exptl_crystal_density_meas        ?
_exptl_crystal_density_method      ?
_exptl_crystal_description         prism
_exptl_crystal_F_000               792
_exptl_crystal_size_max            0.42
_exptl_crystal_size_mid            0.31
_exptl_crystal_size_min            0.19
_exptl_transmission_factor_max     ?
_exptl_transmission_factor_min     ?
_diffrn_reflns_av_R_equivalents    0.0232
_diffrn_reflns_av_unetI/netI       0.0236
_diffrn_reflns_Laue_measured_fraction_full  0.985
_diffrn_reflns_Laue_measured_fraction_max  0.953
_diffrn_reflns_limit_h_max         21
_diffrn_reflns_limit_h_min         -21
_diffrn_reflns_limit_k_max         25
_diffrn_reflns_limit_k_min         -25
_diffrn_reflns_limit_l_max         13
_diffrn_reflns_limit_l_min         -13
_diffrn_reflns_number              13705
_diffrn_reflns_point_group_measured_fraction_full  0.985
_diffrn_reflns_point_group_measured_fraction_max  0.953
_diffrn_reflns_theta_full          25.242
_diffrn_reflns_theta_max           31.776
_diffrn_reflns_theta_min           2.272
_diffrn_ambient_temperature        173
_diffrn_detector                   CCD
_diffrn_detector_area_resol_mean   ?
_diffrn_measured_fraction_theta_full  0.985
_diffrn_measured_fraction_theta_max  0.953
_diffrn_measurement_details
;
List of Runs (angles in degrees, time in seconds):

  # Type    Start    End  Width  t~exp~   \w     \q     \k     \f   Frames
--------------------------------------------------------------------------
  1  \w   -120.00  60.00   1.00   20.00    --  -29.54  54.00   0.00  180
  2  \w   -120.00  60.00   1.00   20.00    --  -29.54  54.00 120.00  180
  3  \w   -120.00  60.00   1.00   20.00    --  -29.54  54.00 240.00  180
;
_diffrn_measurement_device         'Fixed \c 2 circle'
_diffrn_measurement_device_type    'Rigaku SCXMini'
_diffrn_measurement_method         '\w scans'
_diffrn_measurement_specimen_support  Loop
_diffrn_orient_matrix_type        
 'CrysAlisPro convention (1999,Acta A55,543-557)'
_diffrn_orient_matrix_UB_11        -0.0453328000
_diffrn_orient_matrix_UB_12        0.0050409000
_diffrn_orient_matrix_UB_13        -0.0469079000
_diffrn_orient_matrix_UB_21        -0.0027826000
_diffrn_orient_matrix_UB_22        0.0375934000
_diffrn_orient_matrix_UB_23        0.0294681000
_diffrn_orient_matrix_UB_31        0.0217196000
_diffrn_orient_matrix_UB_32        0.0153047000
_diffrn_orient_matrix_UB_33        -0.0564932000
_diffrn_radiation_monochromator    'SHINE graphite Monochromator'
_diffrn_radiation_probe            X-ray
_diffrn_radiation_type             'Mo K\a'
_diffrn_radiation_wavelength       0.71073
_diffrn_source                     'Sealed Tube'
_diffrn_source_type                'Enhance (Mo) X-ray Source'
_reflns_Friedel_coverage           0.000
_reflns_Friedel_fraction_full      .
_reflns_Friedel_fraction_max       .
_reflns_number_gt                  3213
_reflns_number_total               3746
_reflns_special_details
;
 Reflections were merged by SHELXL according to the crystal
 class for the calculation of statistics and refinement.
 
 Structure factors included contributions from the .fab file.
 
 _reflns_Friedel_fraction is defined as the number of unique
 Friedel pairs measured divided by the number that would be
 possible theoretically, ignoring centric projections and
 systematic absences.
;
_reflns_threshold_expression       'I > 2\s(I)'
_computing_cell_refinement         'CrysAlisPro 1.171.39.8d (Rigaku OD, 2015)'
_computing_data_collection        
 'CrystalClear-SM Expert 2.1 b45 (Rigaku OD, 2015)'
_computing_data_reduction          'CrysAlisPro 1.171.39.8d (Rigaku OD, 2015)'
_computing_molecular_graphics      'Olex2 1.5 (Dolomanov et al., 2009)'
_computing_publication_material    'Olex2 1.5 (Dolomanov et al., 2009)'
_computing_structure_refinement    'SHELXL 2019/3 (Sheldrick, 2015)'
_computing_structure_solution      'SHELXT 2018/2 (Sheldrick, 2018)'
_refine_diff_density_max           0.681
_refine_diff_density_min           -0.393
_refine_diff_density_rms           0.088
_refine_ls_extinction_coef         .
_refine_ls_extinction_method       none
_refine_ls_goodness_of_fit_ref     1.066
_refine_ls_hydrogen_treatment      constr
_refine_ls_matrix_type             full
_refine_ls_number_parameters       193
_refine_ls_number_reflns           3746
_refine_ls_number_restraints       295
_refine_ls_R_factor_all            0.0426
_refine_ls_R_factor_gt             0.0355
_refine_ls_restrained_S_all        1.032
_refine_ls_shift/su_max            0.001
_refine_ls_shift/su_mean           0.000
_refine_ls_structure_factor_coef   Fsqd
_refine_ls_weighting_details      
 'w=1/[\s^2^(Fo^2^)+(0.0784P)^2^+1.4848P] where P=(Fo^2^+2Fc^2^)/3'
_refine_ls_weighting_scheme        calc
_refine_ls_wR_factor_gt            0.1177
_refine_ls_wR_factor_ref           0.1221
_refine_special_details            ?
_olex2_refinement_description
;
1. Fixed Uiso
 At 1.2 times of:
  All C(H) groups, All N(H,H) groups
2. Restrained distances
 C9-C8 = C8A-C9A = C4-C9 = C4A-C9A = C5-C4 = C5A-C4A = C5A-C6A = C5-C6 = C7-C6
 = C7-C8 = C7A-C8A = C7A-C6A
 1.39 with sigma of 0.02
 N3-C4 = N3A-C4A = N1-C9A = N1-C9
 1.35 with sigma of 0.02
 N2-N3 = N3A-N2 = N1-N2
 1.33 with sigma of 0.02
3. Uiso/Uaniso restraints and constraints
N2 \\sim N1 \\sim N3A \\sim C9A \\sim C8A \\sim C4A \\sim C6A \\sim C5A \\sim
C7A \\sim N3 \\sim C4 \\sim C5 \\sim C6 \\sim C7 \\sim C8 \\sim C9: within 2A
with sigma of 0.04 and sigma for terminal atoms of 0.08 within 2A
4. Rigid body (RIGU) restrains
 C7A, C6A, C5A, C4A, C9A, C8A
 with sigma for 1-2 distances of 0.004 and sigma for 1-3 distances of 0.004
5. Others
 Sof(N3)=Sof(C4)=Sof(C5)=Sof(H5)=Sof(C6)=Sof(H6)=Sof(C7)=Sof(H7)=Sof(C8)=
 Sof(H8)=Sof(C9)=0.5*(1-FVAR(2))
 Sof(N3A)=Sof(C4A)=Sof(C5A)=Sof(H5A)=Sof(C6A)=Sof(H6A)=Sof(C7A)=Sof(H7A)=
 Sof(C8A)=Sof(H8A)=Sof(C9A)=0.5*FVAR(2)
 Fixed Sof: N4(0.5) H4A(0.5) H4B(0.5) H11(0.5)
6.a Rotating group:
 N4(H4A,H4B)
6.b Aromatic/amide H refined with riding coordinates:
 C5(H5), C6(H6), C7(H7), C8(H8), C5A(H5A), C6A(H6A), C7A(H7A), C8A(H8A),
 C11(H11), C12(H12)
;
_atom_sites_solution_hydrogens     mixed
_atom_sites_solution_primary       dual
_atom_sites_solution_secondary     ?
loop_
  _atom_site_label
  _atom_site_type_symbol
  _atom_site_fract_x
  _atom_site_fract_y
  _atom_site_fract_z
  _atom_site_U_iso_or_equiv
  _atom_site_adp_type
  _atom_site_occupancy
  _atom_site_site_symmetry_order
  _atom_site_calc_flag
  _atom_site_refinement_flags_posn
  _atom_site_refinement_flags_adp
  _atom_site_refinement_flags_occupancy
  _atom_site_disorder_assembly
  _atom_site_disorder_group
 Zn1 Zn 0.500000 0.500000 0.000000 0.01984(11) Uani 1 4 d S T P A .
 Zn2 Zn 0.59083(2) 0.500000 0.66892(3) 0.02223(11) Uani 1 2 d S T P A .
 O1 O 0.66223(14) 0.58822(11) 0.7585(2) 0.0524(5) Uani 1 1 d . . . . .
 O2 O 0.58180(14) 0.58904(11) 0.9393(2) 0.0493(5) Uani 1 1 d . . . . .
 N1 N 0.58774(15) 0.500000 0.2152(2) 0.0303(5) Uani 1 2 d DS TU P . .
 N2 N 0.54909(14) 0.500000 0.3346(2) 0.0263(5) Uani 1 2 d DS TU P A .
 N3 N 0.6118(7) 0.5147(11) 0.4632(12) 0.023(2) Uani 0.353(16) 1 d D U P A -1
 N3A N 0.6186(18) 0.500000 0.453(3) 0.033(8) Uani 0.29(3) 2 d DS TU P A 2
 N4 N 0.5871(7) 0.7144(5) 1.1066(12) 0.142(5) Uani 0.5 1 d . . P B 1
 H4A H 0.544456 0.681558 1.044279 0.171 Uiso 0.5 1 d R U P B 1
 H4B H 0.594325 0.690464 1.200609 0.171 Uiso 0.5 1 d R U P B 1
 C4 C 0.6973(8) 0.5218(10) 0.4240(13) 0.037(2) Uani 0.353(16) 1 d D U P A -1
 C5 C 0.7903(7) 0.5386(13) 0.5074(12) 0.065(5) Uani 0.353(16) 1 d D U P A -1
 H5 H 0.801428 0.547013 0.611996 0.078 Uiso 0.353(16) 1 calc R U P A -1
 C6 C 0.8615(7) 0.5422(13) 0.4330(12) 0.070(5) Uani 0.353(16) 1 d D U P A -1
 H6 H 0.924556 0.548170 0.488236 0.084 Uiso 0.353(16) 1 calc R U P A -1
 C7 C 0.8463(8) 0.5373(12) 0.2749(12) 0.061(4) Uani 0.353(16) 1 d D U P A -1
 H7 H 0.898592 0.542744 0.227169 0.073 Uiso 0.353(16) 1 calc R U P A -1
 C8 C 0.7574(9) 0.5248(13) 0.1902(18) 0.052(4) Uani 0.353(16) 1 d D U P A -1
 H8 H 0.746128 0.521776 0.084438 0.062 Uiso 0.353(16) 1 calc R U P A -1
 C9 C 0.6831(6) 0.5166(10) 0.2702(16) 0.034(3) Uani 0.353(16) 1 d D U P A -1
 C4A C 0.7034(17) 0.500000 0.411(3) 0.039(6) Uani 0.29(3) 2 d DS TU P A 2
 C5A C 0.7922(14) 0.500000 0.511(3) 0.056(6) Uani 0.29(3) 2 d DS TU P A 2
 H5A H 0.800655 0.500000 0.616388 0.067 Uiso 0.29(3) 2 calc R U P A 2
 C6A C 0.8648(15) 0.500000 0.434(2) 0.066(7) Uani 0.29(3) 2 d DS TU P A 2
 H6A H 0.928259 0.500000 0.489079 0.079 Uiso 0.29(3) 2 calc R U P A 2
 C7A C 0.8497(19) 0.500000 0.277(3) 0.057(7) Uani 0.29(3) 2 d DS TU P A 2
 H7A H 0.903536 0.500000 0.231633 0.069 Uiso 0.29(3) 2 calc R U P A 2
 C8A C 0.7604(17) 0.500000 0.185(4) 0.045(7) Uani 0.29(3) 2 d DS TU P A 2
 H8A H 0.751694 0.500000 0.079185 0.054 Uiso 0.29(3) 2 calc R U P A 2
 C9A C 0.6841(13) 0.500000 0.257(3) 0.038(6) Uani 0.29(3) 2 d DS TU P A 2
 C10 C 0.69741(15) 0.68548(12) 0.9411(2) 0.0345(4) Uani 1 1 d . . . . .
 C11 C 0.6739(2) 0.72510(19) 1.0603(4) 0.0645(9) Uani 1 1 d . . . . .
 H11 H 0.622114 0.708521 1.102302 0.077 Uiso 0.5 1 calc R U P B 2
 C12 C 0.7729(2) 0.71055(18) 0.8823(3) 0.0605(9) Uani 1 1 d . . . C 2
 H12 H 0.789101 0.683376 0.800985 0.073 Uiso 1 1 calc R U . C 2
 C13 C 0.64350(15) 0.61580(12) 0.8769(2) 0.0322(4) Uani 1 1 d . . . D 2

loop_
  _atom_site_aniso_label
  _atom_site_aniso_U_11
  _atom_site_aniso_U_22
  _atom_site_aniso_U_33
  _atom_site_aniso_U_23
  _atom_site_aniso_U_13
  _atom_site_aniso_U_12
 Zn1 0.02127(19) 0.0253(2) 0.01324(18) 0.000 0.00422(13) 0.000
 Zn2 0.02115(16) 0.03036(17) 0.01476(15) 0.000 0.00272(10) 0.000
 O1 0.0580(11) 0.0534(10) 0.0522(11) -0.0285(9) 0.0260(9) -0.0286(9)
 O2 0.0610(11) 0.0463(9) 0.0441(9) -0.0068(7) 0.0186(8) -0.0307(8)
 N1 0.0201(9) 0.0558(15) 0.0153(9) 0.000 0.0042(7) 0.000
 N2 0.0206(10) 0.0451(14) 0.0131(9) 0.000 0.0032(8) 0.000
 N3 0.014(2) 0.043(6) 0.013(3) -0.005(2) 0.001(2) 0.001(2)
 N3A 0.032(10) 0.052(18) 0.019(7) 0.000 0.011(5) 0.000
 N4 0.149(7) 0.145(7) 0.175(9) -0.112(7) 0.131(7) -0.110(6)
 C4 0.021(3) 0.074(7) 0.015(3) -0.009(3) 0.003(2) 0.004(3)
 C5 0.029(4) 0.137(14) 0.026(4) -0.003(6) -0.005(3) -0.005(6)
 C6 0.025(4) 0.133(14) 0.049(5) -0.011(7) 0.003(3) -0.008(6)
 C7 0.025(4) 0.119(13) 0.041(4) -0.010(6) 0.013(3) -0.009(6)
 C8 0.029(4) 0.101(11) 0.026(4) -0.008(5) 0.009(3) 0.000(5)
 C9 0.022(3) 0.059(7) 0.022(4) -0.003(3) 0.007(3) 0.004(2)
 C4A 0.012(5) 0.086(16) 0.020(6) 0.000 0.004(4) 0.000
 C5A 0.013(5) 0.123(19) 0.027(6) 0.000 -0.003(4) 0.000
 C6A 0.014(5) 0.135(19) 0.046(6) 0.000 0.001(4) 0.000
 C7A 0.018(5) 0.110(19) 0.045(6) 0.000 0.010(5) 0.000
 C8A 0.020(6) 0.09(2) 0.027(7) 0.000 0.013(5) 0.000
 C9A 0.021(7) 0.082(18) 0.009(5) 0.000 0.002(4) 0.000
 C10 0.0386(10) 0.0325(9) 0.0340(10) -0.0072(8) 0.0114(8) -0.0165(8)
 C11 0.0758(19) 0.0704(18) 0.0604(17) -0.0357(14) 0.0451(15) -0.0498(16)
 C12 0.0682(17) 0.0639(17) 0.0611(17) -0.0373(14) 0.0409(14) -0.0403(15)
 C13 0.0353(10) 0.0302(9) 0.0305(9) -0.0034(7) 0.0052(8) -0.0114(8)

_geom_special_details
;
 All esds (except the esd in the dihedral angle between two l.s. planes)
 are estimated using the full covariance matrix.  The cell esds are taken
 into account individually in the estimation of esds in distances, angles
 and torsion angles; correlations between esds in cell parameters are only
 used when they are defined by crystal symmetry.  An approximate (isotropic)
 treatment of cell esds is used for estimating esds involving l.s. planes.
;
loop_
  _geom_bond_atom_site_label_1
  _geom_bond_atom_site_label_2
  _geom_bond_distance
  _geom_bond_site_symmetry_2
  _geom_bond_publ_flag
 Zn1 O2 2.0854(16) 5_666 ?
 Zn1 O2 2.0854(16) 2_656 ?
 Zn1 O2 2.0854(16) 1_554 ?
 Zn1 O2 2.0854(16) 6_564 ?
 Zn1 N1 2.112(2) 5_665 ?
 Zn1 N1 2.112(2) . ?
 Zn2 O1 1.9301(16) 6_565 ?
 Zn2 O1 1.9301(16) . ?
 Zn2 N2 2.007(2) 5_666 ?
 Zn2 N3 1.985(13) . ?
 Zn2 N3A 2.09(3) . ?
 O1 C13 1.264(3) . ?
 O2 C13 1.240(3) . ?
 N1 N2 1.325(3) . ?
 N1 C9 1.393(9) . ?
 N1 C9A 1.361(18) . ?
 N2 N3 1.353(8) . ?
 N2 N3A 1.318(18) . ?
 N3 C4 1.356(10) . ?
 N3A C4A 1.356(18) . ?
 N4 H4A 0.9398 . ?
 N4 H4B 0.9423 . ?
 N4 C11 1.411(7) . ?
 C4 C5 1.428(10) . ?
 C4 C9 1.385(10) . ?
 C5 H5 0.9500 . ?
 C5 C6 1.343(11) . ?
 C6 H6 0.9500 . ?
 C6 C7 1.422(11) . ?
 C7 H7 0.9500 . ?
 C7 C8 1.371(11) . ?
 C8 H8 0.9500 . ?
 C8 C9 1.421(10) . ?
 C4A C5A 1.412(18) . ?
 C4A C9A 1.379(18) . ?
 C5A H5A 0.9500 . ?
 C5A C6A 1.375(17) . ?
 C6A H6A 0.9500 . ?
 C6A C7A 1.410(18) . ?
 C7A H7A 0.9500 . ?
 C7A C8A 1.385(18) . ?
 C8A H8A 0.9500 . ?
 C8A C9A 1.392(18) . ?
 C10 C11 1.390(3) . ?
 C10 C12 1.378(3) . ?
 C10 C13 1.490(3) . ?
 C11 H11 0.9500 . ?
 C11 C12 1.394(3) 7_667 ?
 C12 H12 0.9500 . ?

loop_
  _geom_angle_atom_site_label_1
  _geom_angle_atom_site_label_2
  _geom_angle_atom_site_label_3
  _geom_angle
  _geom_angle_site_symmetry_1
  _geom_angle_site_symmetry_3
  _geom_angle_publ_flag
 O2 Zn1 O2 180.00(7) 5_666 1_554 ?
 O2 Zn1 O2 84.44(11) 1_554 2_656 ?
 O2 Zn1 O2 95.56(11) 5_666 2_656 ?
 O2 Zn1 O2 84.44(11) 5_666 6_564 ?
 O2 Zn1 O2 95.56(11) 1_554 6_564 ?
 O2 Zn1 O2 180.0 6_564 2_656 ?
 O2 Zn1 N1 90.77(7) 2_656 . ?
 O2 Zn1 N1 89.23(7) 1_554 . ?
 O2 Zn1 N1 89.23(7) 2_656 5_665 ?
 O2 Zn1 N1 90.77(7) 1_554 5_665 ?
 O2 Zn1 N1 89.23(7) 6_564 . ?
 O2 Zn1 N1 90.77(7) 6_564 5_665 ?
 O2 Zn1 N1 89.23(7) 5_666 5_665 ?
 O2 Zn1 N1 90.77(7) 5_666 . ?
 N1 Zn1 N1 180.0 5_665 . ?
 O1 Zn2 O1 104.88(14) 6_565 . ?
 O1 Zn2 N2 116.86(6) . 5_666 ?
 O1 Zn2 N2 116.86(6) 6_565 5_666 ?
 O1 Zn2 N3 109.5(5) 6_565 . ?
 O1 Zn2 N3 97.5(5) . . ?
 O1 Zn2 N3A 102.3(4) 6_565 . ?
 O1 Zn2 N3A 102.3(4) . . ?
 N2 Zn2 N3A 111.7(6) 5_666 . ?
 N3 Zn2 N2 109.4(3) . 5_666 ?
 C13 O1 Zn2 118.45(14) . . ?
 N2 N1 Zn1 119.92(16) . . ?
 N2 N1 C9 104.5(6) . . ?
 N2 N1 C9A 110.1(14) . . ?
 C9 N1 Zn1 134.0(6) . . ?
 C9A N1 Zn1 130.0(14) . . ?
 N1 N2 Zn2 125.17(15) . 5_666 ?
 N1 N2 N3 113.6(6) . . ?
 N3 N2 Zn2 120.2(6) . 5_666 ?
 N3A N2 N1 107.8(15) . . ?
 N2 N3 Zn2 126.7(9) . . ?
 N2 N3 C4 105.5(9) . . ?
 C4 N3 Zn2 125.9(7) . . ?
 N2 N3A Zn2 121(2) . . ?
 N2 N3A C4A 110(2) . . ?
 C4A N3A Zn2 128.9(16) . . ?
 H4A N4 H4B 103.0 . . ?
 C11 N4 H4A 113.9 . . ?
 C11 N4 H4B 113.2 . . ?
 N3 C4 C5 132.7(10) . . ?
 N3 C4 C9 108.1(10) . . ?
 C9 C4 C5 119.0(11) . . ?
 C4 C5 H5 121.1 . . ?
 C6 C5 C4 117.8(11) . . ?
 C6 C5 H5 121.1 . . ?
 C5 C6 H6 118.7 . . ?
 C5 C6 C7 122.6(10) . . ?
 C7 C6 H6 118.7 . . ?
 C6 C7 H7 119.4 . . ?
 C8 C7 C6 121.2(12) . . ?
 C8 C7 H7 119.4 . . ?
 C7 C8 H8 122.0 . . ?
 C7 C8 C9 115.9(12) . . ?
 C9 C8 H8 122.0 . . ?
 N1 C9 C8 128.6(11) . . ?
 C4 C9 N1 108.1(9) . . ?
 C4 C9 C8 123.2(10) . . ?
 N3A C4A C5A 124(2) . . ?
 N3A C4A C9A 107(2) . . ?
 C9A C4A C5A 129(2) . . ?
 C4A C5A H5A 124.8 . . ?
 C6A C5A C4A 110(2) . . ?
 C6A C5A H5A 124.8 . . ?
 C5A C6A H6A 118.3 . . ?
 C5A C6A C7A 123(2) . . ?
 C7A C6A H6A 118.3 . . ?
 C6A C7A H7A 118.3 . . ?
 C8A C7A C6A 123(3) . . ?
 C8A C7A H7A 118.3 . . ?
 C7A C8A H8A 122.1 . . ?
 C7A C8A C9A 116(3) . . ?
 C9A C8A H8A 122.1 . . ?
 N1 C9A C4A 105.5(19) . . ?
 N1 C9A C8A 136(2) . . ?
 C4A C9A C8A 118(2) . . ?
 C11 C10 C13 121.31(19) . . ?
 C12 C10 C11 119.30(19) . . ?
 C12 C10 C13 119.4(2) . . ?
 C10 C11 N4 123.0(4) . . ?
 C10 C11 H11 120.4 . . ?
 C10 C11 C12 119.2(2) . 7_667 ?
 C12 C11 H11 120.4 7_667 . ?
 C10 C12 C11 121.5(2) . 7_667 ?
 C10 C12 H12 119.3 . . ?
 C11 C12 H12 119.3 7_667 . ?
 O1 C13 C10 117.38(18) . . ?
 O2 C13 O1 123.52(19) . . ?
 O2 C13 C10 119.08(19) . . ?

loop_
  _geom_torsion_atom_site_label_1
  _geom_torsion_atom_site_label_2
  _geom_torsion_atom_site_label_3
  _geom_torsion_atom_site_label_4
  _geom_torsion
  _geom_torsion_site_symmetry_1
  _geom_torsion_site_symmetry_2
  _geom_torsion_site_symmetry_3
  _geom_torsion_site_symmetry_4
  _geom_torsion_publ_flag
 Zn1 O2 C13 O1 31.4(6) 1_556 . . . ?
 Zn1 O2 C13 C10 -150.4(3) 1_556 . . . ?
 Zn1 N1 N2 Zn2 0.000(0) . . . 5_666 ?
 Zn1 N1 N2 N3 -168.1(9) . . . . ?
 Zn1 N1 N2 N3A 180.000(2) . . . . ?
 Zn1 N1 C9 C4 168.2(7) . . . . ?
 Zn1 N1 C9 C8 -14(2) . . . . ?
 Zn1 N1 C9A C4A 180.000(4) . . . . ?
 Zn1 N1 C9A C8A 0.000(5) . . . . ?
 Zn2 O1 C13 O2 0.3(4) . . . . ?
 Zn2 O1 C13 C10 -178.02(16) . . . . ?
 Zn2 N2 N3 Zn2 24.3(17) 5_666 . . . ?
 Zn2 N2 N3 C4 -171.2(8) 5_666 . . . ?
 Zn2 N2 N3A Zn2 0.000(2) 5_666 . . . ?
 Zn2 N2 N3A C4A 180.000(2) 5_666 . . . ?
 Zn2 N3 C4 C5 -17(2) . . . . ?
 Zn2 N3 C4 C9 169.0(12) . . . . ?
 Zn2 N3A C4A C5A 0.000(4) . . . . ?
 Zn2 N3A C4A C9A 180.000(3) . . . . ?
 N1 N2 N3 Zn2 -167.0(9) . . . . ?
 N1 N2 N3 C4 -2.4(13) . . . . ?
 N1 N2 N3A Zn2 180.000(0) . . . . ?
 N1 N2 N3A C4A 0.000(2) . . . . ?
 N2 N1 C9 C4 3.1(11) . . . . ?
 N2 N1 C9 C8 -179.1(14) . . . . ?
 N2 N1 C9A C4A 0.000(3) . . . . ?
 N2 N1 C9A C8A 180.000(3) . . . . ?
 N2 N3 C4 C5 178.6(15) . . . . ?
 N2 N3 C4 C9 4.2(15) . . . . ?
 N2 N3A C4A C5A 180.000(4) . . . . ?
 N2 N3A C4A C9A 0.000(2) . . . . ?
 N3 C4 C5 C6 -179.4(16) . . . . ?
 N3 C4 C9 N1 -4.7(15) . . . . ?
 N3 C4 C9 C8 177.4(15) . . . . ?
 N3A C4A C5A C6A 180.000(3) . . . . ?
 N3A C4A C9A N1 0.000(2) . . . . ?
 N3A C4A C9A C8A 180.000(3) . . . . ?
 C4 C5 C6 C7 6(2) . . . . ?
 C5 C4 C9 N1 -180.0(12) . . . . ?
 C5 C4 C9 C8 2(2) . . . . ?
 C5 C6 C7 C8 -3(2) . . . . ?
 C6 C7 C8 C9 0(2) . . . . ?
 C7 C8 C9 N1 -176.6(14) . . . . ?
 C7 C8 C9 C4 1(2) . . . . ?
 C9 N1 N2 Zn2 167.7(7) . . . 5_666 ?
 C9 N1 N2 N3 -0.5(10) . . . . ?
 C9 C4 C5 C6 -5.5(19) . . . . ?
 C4A C5A C6A C7A 0.000(4) . . . . ?
 C5A C4A C9A N1 180.000(5) . . . . ?
 C5A C4A C9A C8A 0.000(4) . . . . ?
 C5A C6A C7A C8A 0.000(3) . . . . ?
 C6A C7A C8A C9A 0.000(3) . . . . ?
 C7A C8A C9A N1 180.000(3) . . . . ?
 C7A C8A C9A C4A 0.000(5) . . . . ?
 C9A N1 N2 Zn2 180.000(0) . . . 5_666 ?
 C9A N1 N2 N3A 0.000(2) . . . . ?
 C9A C4A C5A C6A 0.000(5) . . . . ?
 C11 C10 C12 C11 -0.1(6) . . . 7_667 ?
 C11 C10 C13 O1 172.2(3) . . . . ?
 C11 C10 C13 O2 -6.2(4) . . . . ?
 C12 C10 C11 C12 0.1(6) . . . 7_667 ?
 C12 C10 C13 O1 -8.7(4) . . . . ?
 C12 C10 C13 O2 173.0(3) . . . . ?
 C13 C10 C11 C12 179.3(3) . . . 7_667 ?
 C13 C10 C12 C11 -179.3(3) . . . 7_667 ?

_shelx_res_file
;
TITL reza1_a.res in C2/m
    reza1.res
    created by SHELXL-2019/3 at 13:59:44 on 01-Aug-2024
REM Old TITL REZA1-04 in C8
REM SHELXT solution in C2/m: R1 0.145, Rweak 0.012, Alpha 0.044
REM <I/s> 0.000 for 0 systematic absences, Orientation as input
REM Formula found by SHELXT: C24 O14 Zn3
CELL 0.71073 14.3931 17.3444 9.1589 90 101.817 90
ZERR 2 0.0007 0.0009 0.0005 0 0.005 0
LATT 7
SYMM -X,+Y,-Z
SFAC C H N O Zn
UNIT 56 36 16 16 6
SIMU N2 N1 N3A C9A C8A C4A C6A C5A C7A N3 C4 C5 C6 C7 C8 C9
DFIX 1.39 C9 C8 C8A C9A C4 C9 C4A C9A C5 C4 C5A C4A C5A C6A C5 C6 C7 C6 C7 =
 C8 C7A C8A C7A C6A
DFIX 1.35 N3 C4 N3A C4A N1 C9A N1 C9
DFIX 1.33 N2 N3 N3A N2 N1 N2
RIGU C7A C6A C5A C4A C9A C8A

L.S. 4 0 21
PLAN  5
SIZE 0.42 0.31 0.19
TEMP -100
CONF
BOND
list 4
MORE -1
BOND $H
ABIN
fmap 2 53
acta
OMIT -2 2 1
OMIT -1 1 1
OMIT 2 0 0
OMIT 2 4 1
REM <olex2.extras>
REM <HklSrc "%.\\REZA1.hkl">
REM </olex2.extras>

WGHT    0.078400    1.484800
FVAR       0.57704   0.29453
ZN1   5    0.500000    0.500000    0.000000    10.25000    0.02127    0.02530 =
         0.01324    0.00000    0.00422    0.00000
ZN2   5    0.590833    0.500000    0.668915    10.50000    0.02115    0.03036 =
         0.01476    0.00000    0.00272    0.00000
O1    4    0.662227    0.588215    0.758524    11.00000    0.05795    0.05340 =
         0.05217   -0.02848    0.02602   -0.02862
O2    4    0.581796    0.589044    0.939271    11.00000    0.06101    0.04628 =
         0.04409   -0.00685    0.01863   -0.03072
N1    3    0.587735    0.500000    0.215180    10.50000    0.02009    0.05585 =
         0.01526    0.00000    0.00423    0.00000
N2    3    0.549091    0.500000    0.334639    10.50000    0.02058    0.04510 =
         0.01309    0.00000    0.00323    0.00000
PART -1
N3    3    0.611839    0.514746    0.463196   -20.50000    0.01421    0.04259 =
         0.01264   -0.00462    0.00136    0.00081
PART 2
N3A   3    0.618585    0.500000    0.453293    20.50000    0.03172    0.05187 =
         0.01910    0.00000    0.01066    0.00000
PART 1
N4    3    0.587104    0.714391    1.106586    10.50000    0.14876    0.14493 =
         0.17462   -0.11168    0.13053   -0.11036
AFIX   7
H4A   2    0.544456    0.681558    1.044279    10.50000   -1.20000
H4B   2    0.594325    0.690464    1.200609    10.50000   -1.20000
AFIX   0
PART -1
C4    1    0.697340    0.521808    0.423983   -20.50000    0.02073    0.07402 =
         0.01499   -0.00860    0.00345    0.00419
C5    1    0.790317    0.538615    0.507358   -20.50000    0.02867    0.13660 =
         0.02583   -0.00331   -0.00466   -0.00519
AFIX  43
H5    2    0.801428    0.547013    0.611996   -20.50000   -1.20000
AFIX   0
C6    1    0.861494    0.542156    0.433011   -20.50000    0.02474    0.13291 =
         0.04917   -0.01050    0.00288   -0.00844
AFIX  43
H6    2    0.924556    0.548170    0.488236   -20.50000   -1.20000
AFIX   0
C7    1    0.846255    0.537264    0.274903   -20.50000    0.02546    0.11913 =
         0.04073   -0.00955    0.01327   -0.00943
AFIX  43
H7    2    0.898592    0.542744    0.227169   -20.50000   -1.20000
AFIX   0
C8    1    0.757395    0.524785    0.190171   -20.50000    0.02853    0.10111 =
         0.02643   -0.00754    0.00867    0.00002
AFIX  43
H8    2    0.746128    0.521776    0.084438   -20.50000   -1.20000
AFIX   0
C9    1    0.683145    0.516622    0.270154   -20.50000    0.02168    0.05909 =
         0.02170   -0.00283    0.00729    0.00408
PART 2
C4A   1    0.703421    0.500000    0.410746    20.50000    0.01173    0.08586 =
         0.02044    0.00000    0.00393    0.00000
C5A   1    0.792223    0.500000    0.510764    20.50000    0.01323    0.12302 =
         0.02725    0.00000   -0.00335    0.00000
AFIX  43
H5A   2    0.800655    0.500000    0.616388    20.50000   -1.20000
AFIX   0
C6A   1    0.864763    0.500000    0.433722    20.50000    0.01375    0.13500 =
         0.04626    0.00000    0.00080    0.00000
AFIX  43
H6A   2    0.928259    0.500000    0.489079    20.50000   -1.20000
AFIX   0
C7A   1    0.849677    0.500000    0.276713    20.50000    0.01847    0.11009 =
         0.04483    0.00000    0.00984    0.00000
AFIX  43
H7A   2    0.903536    0.500000    0.231633    20.50000   -1.20000
AFIX   0
C8A   1    0.760377    0.500000    0.184840    20.50000    0.02019    0.09035 =
         0.02729    0.00000    0.01335    0.00000
AFIX  43
H8A   2    0.751694    0.500000    0.079185    20.50000   -1.20000
AFIX   0
C9A   1    0.684101    0.500000    0.256945    20.50000    0.02079    0.08222 =
         0.00907    0.00000    0.00205    0.00000
PART 0
C10   1    0.697415    0.685477    0.941085    11.00000    0.03859    0.03249 =
         0.03401   -0.00717    0.01139   -0.01649
C11   1    0.673867    0.725104    1.060343    11.00000    0.07584    0.07039 =
         0.06043   -0.03575    0.04509   -0.04977
PART 2
AFIX  43
H11   2    0.622114    0.708521    1.102302    10.50000   -1.20000
AFIX   0
C12   1    0.772942    0.710554    0.882342    11.00000    0.06821    0.06391 =
         0.06113   -0.03732    0.04094   -0.04030
AFIX  43
H12   2    0.789101    0.683376    0.800985    11.00000   -1.20000
AFIX   0
C13   1    0.643498    0.615798    0.876927    11.00000    0.03534    0.03020 =
         0.03049   -0.00343    0.00525   -0.01143
HKLF 4


REM  reza1_a.res in C2/m
REM wR2 = 0.1221, GooF = S = 1.066, Restrained GooF = 1.032 for all data
REM R1 = 0.0355 for 3213 Fo > 4sig(Fo) and 0.0426 for all 3746 data
REM 193 parameters refined using 295 restraints

END

WGHT      0.0784      1.4848

REM Highest difference peak  0.681,  deepest hole -0.393,  1-sigma level  0.088
Q1    1   0.5140  0.6059  0.5247  11.00000  0.05    0.68
Q2    1   0.7796  0.7016  0.7111  11.00000  0.05    0.63
Q3    1   0.6182  0.5638  0.9536  11.00000  0.05    0.38
Q4    1   0.5613  0.5000  0.2660  10.50000  0.05    0.36
Q5    1   0.7743  0.5000  0.0051  10.50000  0.05    0.33
;
_shelx_res_checksum                71657
_shelx_hkl_file
;
   0 -24   0  199.41   21.88
   0 -24  -1   -9.64    9.33
   0 -24   1    4.40    9.57
   0 -24  -2    5.20    9.16
   0 -24   2    8.13   10.32
   0 -24   3  118.21   17.66
   0 -22   0  444.50   28.61
   0 -22   1   18.46   10.21
   0 -22  -1   15.15    9.41
   0 -22  -2   10.11    9.24
   0 -22   2  -21.35    9.49
   0 -22  -3  404.29   27.06
   0 -22   3  432.86   27.97
   0 -22   4   33.86   10.59
   0 -22  -4   16.65    9.72
   0 -22   5   -0.90    9.61
   0 -20   0  448.55   26.34
   0 -20  -1   -4.43    7.19
   0 -20   1    6.03    6.57
   0 -20   2   16.22    8.96
   0 -20  -2    4.14    6.80
   0 -20   3  489.83   27.90
   0 -20  -3  487.29   27.25
   0 -20   4   -1.83    7.71
   0 -20  -4   -7.50    7.79
   0 -20   5    6.80    8.04
   0 -20  -5   -2.31    7.63
   0 -20   6  219.81   19.66
   0 -18   0  784.19   31.91
   0 -18  -1   10.85    7.01
   0 -18   1    1.82    5.82
   0 -18   2    7.16    6.78
   0 -18  -2    7.21    5.98
   0 -18  -3  514.49   25.88
   0 -18   3  531.20   27.05
   0 -18  -4   21.02    7.39
   0 -18   4   11.49    6.41
   0 -18   5   25.95    8.43
   0 -18  -5   13.40    6.58
   0 -18   6  614.39   29.22
   0 -16   0 1161.91   36.13
   0 -16   1    7.66    4.95
   0 -16  -1    9.31    5.21
   0 -16   2   -3.56    5.68
   0 -16  -2   12.51    5.68
   0 -16   3  999.02   33.98
   0 -16  -3  953.29   32.26
   0 -16   4   -0.70    5.65
   0 -16  -4    5.23    5.58
   0 -16  -5    8.25    6.12
   0 -16   5    3.57    6.98
   0 -16  -6  914.80   32.07
   0 -16   6 1003.85   34.76
   0 -16   7   -2.86    7.05
   0 -16  10   18.44   13.51
   0 -14   0 2095.29   45.01
   0 -14  -1   -1.07    4.37
   0 -14   1    5.09    5.22
   0 -14   2   29.24    6.26
   0 -14  -2   18.94    5.45
   0 -14  -3 1343.90   25.50
   0 -14   3 1429.70   37.40
   0 -14  -3 1378.74   35.82
   0 -14   4    8.58    6.03
   0 -14  -4   13.79    5.47
   0 -14  -4   10.98    4.55
   0 -14  -5    8.39    4.37
   0 -14   5    3.84    4.81
   0 -14  -5    1.78    3.81
   0 -14  -6  918.13   28.26
   0 -14  -6  950.17   29.75
   0 -14   6  967.82   31.63
   0 -14  -7    1.23    5.87
   0 -14   7   10.17    5.89
   0 -14  -8   -5.17    7.38
   0 -14  -9  710.51   31.81
   0 -14  10   28.07   11.64
   0 -14  11    5.02   11.21
   0 -12   0 4784.11   65.46
   0 -12   1    3.30    3.73
   0 -12  -1   11.27    4.49
   0 -12   2   65.59    8.21
   0 -12  -2   51.43    7.17
   0 -12  -2   52.60    4.37
   0 -12  -3 3169.46   51.06
   0 -12  -3 3192.80   41.05
   0 -12   3 3220.32   53.21
   0 -12  -4  482.50   16.80
   0 -12  -4  464.09   19.00
   0 -12   5   88.17    9.10
   0 -12  -5   96.66    8.81
   0 -12  -5   95.71    9.11
   0 -12   6 1212.68   32.47
   0 -12  -6 1151.49   31.62
   0 -12  -6 1159.18   30.10
   0 -12   7   45.60    6.71
   0 -12  -7   65.68    9.17
   0 -12  -8   60.61    9.74
   0 -12   9  574.42   31.94
   0 -12  -9  546.33   27.40
   0 -12  10    1.45   10.26
   0 -12 -10   10.06    7.60
   0 -12  11    6.62   11.67
   0 -10  -1  536.90   18.76
   0 -10   1  595.93   19.66
   0 -10  -2   38.79    3.74
   0 -10  -2   42.67    5.56
   0 -10   2   43.61    5.77
   0 -10   3 3066.48   47.81
   0 -10  -3 3057.43   45.95
   0 -10  -3 3126.95   39.65
   0 -10   4    4.65    3.76
   0 -10  -4    9.20    3.83
   0 -10  -4    3.96    3.37
   0 -10  -5  134.54    9.79
   0 -10  -5  135.03    9.57
   0 -10   5  162.24   10.89
   0 -10  -6  872.46   26.77
   0 -10   6  884.29   25.20
   0 -10  -6  860.84   23.05
   0 -10   7   15.06    4.85
   0 -10  -7   17.97    6.04
   0 -10  -8    2.18    5.37
   0 -10   9 1227.68   45.32
   0 -10  -9 1093.30   37.89
   0 -10 -10   -1.22    6.85
   0 -10  10   21.84   11.00
   0 -10  11   -2.31    9.04
   0 -10 -11    6.13    8.07
   0 -10  12  362.03   30.53
   0  -8   1  570.09   17.07
   0  -8  -1  577.52   16.98
   0  -8  -1  611.64   10.93
   0  -8  -2   27.75    3.36
   0  -8  -2   28.37    4.38
   0  -8  -3 2613.76   37.83
   0  -8   3 2632.35   39.42
   0  -8  -3 2620.48   35.28
   0  -8  -4   11.48    3.80
   0  -8  -4    7.20    3.00
   0  -8   4   12.58    3.79
   0  -8   5   14.64    4.15
   0  -8  -5    4.26    3.15
   0  -8  -5   10.08    3.54
   0  -8   6 3170.48   45.06
   0  -8  -6 3107.34   51.35
   0  -8  -6 3062.41   40.46
   0  -8   7  124.43    8.69
   0  -8  -7   92.24   10.05
   0  -8  -8   23.22    7.19
   0  -8   8   13.69    7.99
   0  -8   9 1750.69   52.30
   0  -8  -9 1602.88   45.62
   0  -8 -10   -3.17    7.11
   0  -8  10    4.61    8.76
   0  -8  11    0.55    8.81
   0  -8 -11   21.46   10.58
   0  -8  12  321.40   28.23
   0  -8 -12  337.15   26.27
   0  -6  -1 1562.14   17.97
   0  -6   1 1542.38   25.06
   0  -6  -1 1476.41   24.33
   0  -6   2  227.92    9.42
   0  -6  -2  209.88    7.65
   0  -6  -2  206.97    8.72
   0  -6  -3 5396.25   53.72
   0  -6   3 5415.27   54.10
   0  -6  -3 5419.43   51.92
   0  -6  -4    3.19    1.81
   0  -6  -4    1.77    2.78
   0  -6   4    6.44    2.80
   0  -6  -5    5.82    2.06
   0  -6  -5    7.44    3.94
   0  -6   5    4.67    2.70
   0  -6  -6 4126.43   59.81
   0  -6   6 4272.64   47.76
   0  -6  -7   47.17    7.87
   0  -6   7   50.20    8.67
   0  -6   8   62.72    9.61
   0  -6  -8   45.72    8.21
   0  -6  -9 1577.63   44.43
   0  -6   9 1631.83   49.21
   0  -6  10   28.12   10.12
   0  -6 -10   34.98    9.68
   0  -6 -11   14.12    7.84
   0  -6  11    2.32    9.13
   0  -6 -12  444.82   28.99
   0  -6  12  500.47   33.38
   0  -4  -1 2950.22   30.61
   0  -4   1 2999.73   31.40
   0  -4   2  419.32   10.57
   0  -4  -2  429.08   10.06
   0  -4  -2  419.29   10.45
   0  -4  -3 4566.25   47.43
   0  -4  -4  107.45    7.52
   0  -4   4  130.13    5.98
   0  -4  -4  108.82    5.03
   0  -4   5    5.65    2.05
   0  -4  -5    9.26    2.03
   0  -4  -5    6.24    3.80
   0  -4   6 4257.70   64.05
   0  -4   6 4203.76   40.96
   0  -4  -6 4243.68   59.50
   0  -4  -7    4.90    4.70
   0  -4   7    2.05    4.47
   0  -4  -8  120.67   11.91
   0  -4   8  126.50   13.06
   0  -4   9 1724.74   48.78
   0  -4  -9 1656.39   44.70
   0  -4 -10   16.87    7.66
   0  -4  10   25.60    9.81
   0  -4  11    8.37    9.20
   0  -4 -11   -0.76    6.71
   0  -4 -12  581.30   32.92
   0  -4  12  643.36   37.96
   0  -4 -13  -25.29   12.39
   0  -4  13  -15.33   11.60
   0  -2  -1  727.52    9.73
   0  -2  -1  700.55   10.05
   0  -2   1  704.57   10.15
   0  -2  -2 3232.73   32.30
   0  -2   4 1395.41   16.14
   0  -2  -4 1387.15   26.02
   0  -2   4 1390.14   28.03
   0  -2   5  250.36   13.36
   0  -2   5  237.74    6.13
   0  -2  -5  267.06   12.62
   0  -2   6 3471.84   56.98
   0  -2  -6 3549.60   53.30
   0  -2  -7    8.12    4.85
   0  -2   7    7.01    4.50
   0  -2  -8   17.90    6.42
   0  -2   8   14.76    7.20
   0  -2   9 2106.38   53.54
   0  -2  -9 2107.63   50.27
   0  -2  10    6.35    7.82
   0  -2 -10    9.73    7.35
   0  -2 -11   -2.88    8.20
   0  -2  11    3.75    8.18
   0  -2  12  750.29   38.61
   0  -2 -12  676.38   34.85
   0  -2  13   22.32   12.02
   0  -2 -13    7.35    8.78
   0   0   1 1743.38   17.42
   0   0   2 2178.68   26.08
   0   0  -2 2194.07   24.67
   0   0   3 2225.55   31.10
   0   0  -3 2219.67   29.30
   0   0   4  681.07   18.81
   0   0  -4  655.38   17.38
   0   0  -5 1052.83   24.77
   0   0   5 1013.15   26.24
   0   0   6  844.88   26.15
   0   0  -6  873.87   24.75
   0   0  -7  121.35   10.69
   0   0   7  122.32   11.58
   0   0   8   84.72   10.98
   0   0  -8   80.87    9.94
   0   0  -9 1608.42   43.84
   0   0   9 1681.02   47.36
   0   0  10   20.06    9.49
   0   0 -10   34.74    9.40
   0   0  11   54.27   12.99
   0   0 -11   33.47    9.84
   0   0  12  524.18   32.59
   0   0 -12  512.49   30.29
   0   0 -13    7.87   10.19
   0   0  13   -6.20   10.24
   0   2   1  728.10   11.33
   0   2  -1  718.40   11.11
   0   2  -1  698.08    9.10
   0   2   2 3298.05   34.44
   0   2  -2 3256.79   31.26
   0   2   4 1407.38   27.79
   0   2  -4 1440.25   25.84
   0   2  -5  243.53   11.75
   0   2   5  274.02   13.71
   0   2   6 3546.97   56.06
   0   2  -6 3580.44   52.71
   0   2   7   17.49    5.82
   0   2  -7    3.64    3.87
   0   2   8   18.25    6.52
   0   2  -8   15.38    6.93
   0   2   9 2118.43   52.77
   0   2  -9 2071.90   49.32
   0   2 -10   15.27    7.74
   0   2  10   10.98    7.61
   0   2 -11    4.71    6.85
   0   2  11   14.43    9.03
   0   2  12  716.83   37.60
   0   2 -12  697.01   34.36
   0   2  13  -32.65   13.24
   0   4  -1 3037.19   31.63
   0   4   1 2993.29   31.60
   0   4   2  425.43   11.78
   0   4  -2  416.23    9.36
   0   4  -2  413.99   11.57
   0   4   3 4724.78   51.01
   0   4  -3 4619.04   45.37
   0   4  -4  132.61    7.65
   0   4  -4  137.64    8.61
   0   4   4  119.58    8.45
   0   4  -5    4.72    3.60
   0   4   5    5.69    3.77
   0   4  -6 4284.70   57.82
   0   4   6 4204.27   62.60
   0   4  -7    7.44    4.69
   0   4   7    3.92    4.82
   0   4   8  104.80   11.46
   0   4  -8  130.21   11.35
   0   4  -9 1687.72   43.88
   0   4   9 1638.78   47.18
   0   4  10   17.66    8.61
   0   4 -10   20.99    8.74
   0   4 -11   -3.94    7.10
   0   4  11    4.96    8.29
   0   4 -12  635.60   33.38
   0   4  12  627.25   35.15
   0   6   1 1491.39   24.16
   0   6  -1 1541.94   14.89
   0   6  -1 1532.46   24.50
   0   6  -2  232.93    6.80
   0   6  -2  220.37    9.70
   0   6   2  204.03    9.36
   0   6  -3 5453.25   49.88
   0   6   3 5418.38   59.28
   0   6  -3 5429.40   58.81
   0   6  -4    2.92    2.88
   0   6  -4    7.16    2.59
   0   6   4   -1.69    2.98
   0   6  -5    4.66    4.34
   0   6   5    5.58    4.44
   0   6  -5    3.49    3.23
   0   6   6 4117.64   63.05
   0   6  -6 4329.59   63.07
   0   6  -6 4232.08   57.17
   0   6  -7   52.51    7.24
   0   6   7   52.24    8.56
   0   6   8   54.53    9.62
   0   6  -8   70.83    9.21
   0   6  -9 1650.05   43.06
   0   6   9 1588.48   46.99
   0   6 -10   20.83    6.98
   0   6  10   22.89    8.43
   0   6  11   22.97   10.75
   0   6 -11   -0.68    6.76
   0   6 -12  470.50   28.80
   0   6  12  423.11   31.00
   0   8  -1  578.52   16.69
   0   8  -1  550.78    8.13
   0   8   1  585.90   16.56
   0   8  -2   35.95    4.97
   0   8  -2   39.31    2.91
   0   8   2   27.05    4.56
   0   8  -3 2631.58   31.01
   0   8  -3 2614.37   41.45
   0   8   3 2666.24   41.45
   0   8  -4   16.75    3.28
   0   8   4   15.17    4.12
   0   8  -4   15.09    4.85
   0   8   5    6.99    4.60
   0   8  -5    8.73    3.22
   0   8  -5    9.79    4.46
   0   8  -6 3210.90   48.43
   0   8   6 3133.68   55.14
   0   8  -6 3155.45   55.74
   0   8   7   98.88   10.99
   0   8  -7  130.35   12.43
   0   8  -7  111.16    9.67
   0   8   8   21.39    7.70
   0   8  -8    8.92    5.08
   0   8  -9 1658.47   43.23
   0   8   9 1584.09   47.81
   0   8  10   16.15    9.49
   0   8 -10    1.37    6.52
   0   8  11   12.85    8.90
   0   8 -11   14.87    9.85
   0   8  12  378.98   28.28
   0  10  -1  572.27   18.59
   0  10   1  528.48   11.04
   0  10   1  536.53   17.84
   0  10  -2   47.56    3.14
   0  10  -2   42.02    5.75
   0  10   2   40.32    5.89
   0  10  -3 3078.82   33.78
   0  10  -3 3146.98   48.71
   0  10   3 3117.74   48.46
   0  10   4    7.52    4.79
   0  10  -4    9.80    4.72
   0  10  -4    5.83    2.67
   0  10  -5  158.77   12.41
   0  10   5  143.28   12.11
   0  10  -5  174.14    9.82
   0  10  -6  904.82   30.45
   0  10   6  841.15   29.23
   0  10  -6  887.33   24.16
   0  10   7   20.57    7.88
   0  10  -7   12.98    4.91
   0  10  -7   18.50    7.41
   0  10  -8   10.28    5.15
   0  10   8   -6.17    6.78
   0  10  -9 1136.13   35.64
   0  10   9 1161.86   41.13
   0  10  10    1.18    8.34
   0  10 -10    2.03    5.91
   0  10  11   -5.66    9.46
   0  12   0 4920.08   64.67
   0  12   1   11.27    4.34
   0  12  -1    3.11    3.79
   0  12  -2   70.09    8.14
   0  12   2   50.78    7.11
   0  12  -3 3245.29   53.43
   0  12   3 3166.55   52.69
   0  12  -4  541.01   22.04
   0  12   4  484.47   21.14
   0  12  -5   81.11    6.78
   0  12  -5   67.58    9.21
   0  12   6 1176.36   36.30
   0  12  -6 1140.66   27.59
   0  12  -6 1167.44   36.79
   0  12   7   62.16   10.73
   0  12  -7   57.39   10.45
   0  12  -7   49.98    7.44
   0  12  -8   41.93    9.62
   0  12   8   44.76    9.54
   0  12   9  558.19   29.98
   0  12  10   20.31   10.34
   0  12  11   15.92    8.98
   0  14   0 2070.21   42.75
   0  14   1    7.35    5.74
   0  14  -1    2.35    4.06
   0  14  -2   33.90    6.59
   0  14   2   26.68    6.34
   0  14   3 1421.68   37.09
   0  14  -3 1394.50   37.09
   0  14  -4   14.03    5.87
   0  14   4    9.46    5.64
   0  14  -5    4.21    6.26
   0  14   5    6.46    5.70
   0  14  -6  990.97   35.39
   0  14   6  976.26   34.57
   0  14   7   -9.38    8.16
   0  14  -7   -1.42    6.46
   0  14  -8    0.73    7.51
   0  14   8    8.75    7.97
   0  14  -9  785.01   36.80
   0  14   9  798.00   36.82
   0  14  10    5.79    8.73
   0  16   0 1171.25   35.28
   0  16   1   16.26    5.32
   0  16  -1   11.31    5.93
   0  16  -2    6.60    5.80
   0  16   2    6.48    6.44
   0  16  -3  959.13   33.20
   0  16   3  966.82   32.57
   0  16  -4    3.97    5.91
   0  16   4    6.21    5.77
   0  16  -5    0.13    6.02
   0  16   5    1.58    6.15
   0  16   6 1065.31   38.19
   0  16  -6 1035.99   38.47
   0  16  -7  -15.89    8.79
   0  16   7    0.41    7.08
   0  16  -8   10.67    9.57
   0  16   8    0.84    7.69
   0  16  -9  455.05   29.62
   0  16   9  425.15   28.05
   0  18   0  796.66   31.08
   0  18  -1   -3.69    6.37
   0  18   1    4.30    6.31
   0  18   2    1.50    6.26
   0  18  -2    2.98    6.57
   0  18  -3  550.00   26.79
   0  18   3  533.90   26.19
   0  18  -4   22.45    8.89
   0  18   4   16.06    7.03
   0  18  -5   22.12    8.20
   0  18   5    0.44    6.49
   0  18  -6  643.72   31.91
   0  18   6  616.02   30.94
   0  18  -7    1.36    7.85
   0  18   7   12.92    8.12
   0  18   8    1.62    8.33
   0  18  -8    7.95   11.06
   0  18  -9  344.58   27.83
   0  20   0  460.35   25.67
   0  20  -1    9.82    8.21
   0  20   1    4.51    6.73
   0  20   2   14.19    7.67
   0  20  -2    4.24    7.51
   0  20   3  519.43   28.33
   0  20  -3  500.13   27.38
   0  20  -4   13.65    8.43
   0  20   4    5.11    7.38
   0  20  -5  -10.05    8.61
   0  20   5    5.65    7.38
   0  20  -6  257.27   22.52
   0  20   6  266.55   22.21
   0  20   7  -27.81   11.11
   0  20  -7    8.27    9.97
   0  20  -8   -9.03    9.69
   0  22   0  429.36   26.85
   0  22  -1    0.53    7.26
   0  22   1   15.00    9.70
   0  22   2   -2.37    8.14
   0  22  -2    5.52    8.20
   0  22  -3  447.30   27.77
   0  22   3  505.04   30.30
   0  22  -4   27.07    9.95
   0  22   4   35.99   12.05
   0  22   5  -11.72   10.49
   0  22  -5   11.39    9.29
   0  22  -6  105.27   16.91
   0  24   0  207.76   20.80
   0  24  -1   -9.33    9.80
   0  24   1    8.91   10.70
   0  24  -2   -0.07    9.36
   0  24   2   -0.53    9.45
   0  24  -3  105.15   15.87
   0  24   3  129.26   17.81
   0  24  -4   -8.39   10.43
  -1 -25   2   -1.22    9.38
  -1 -25   1  -12.69   12.73
   1 -25  -1    7.58   10.07
  -1 -25   0  125.03   18.31
   1 -25   0  135.92   19.83
  -1 -25  -1    5.36   10.43
   1 -25   1   34.47   12.60
   1 -25   2   11.06   11.26
  -1 -23   4   -5.97   10.41
   1 -23  -3  237.97   21.87
  -1 -23   3  238.71   22.65
   1 -23  -2   25.31   10.39
  -1 -23   2   30.27   10.45
  -1 -23   1    2.02    8.42
   1 -23  -1   21.25   10.22
   1 -23   0  222.46   22.34
  -1 -23   0  250.72   22.93
   1 -23   1   39.09   10.60
  -1 -23  -1   32.02   10.73
  -1 -23  -2    9.65    8.61
   1 -23   2    9.67    8.82
   1 -23   3  110.32   16.09
  -1 -23  -3  153.52   18.69
   1 -23   4   35.72   11.95
  -1 -21   6  106.75   15.15
  -1 -21   5   12.49    9.64
   1 -21  -4   25.75    9.36
  -1 -21   4    2.59    7.53
   1 -21  -3  391.60   25.55
  -1 -21   3  396.57   26.10
   1 -21  -2   57.32   11.71
  -1 -21   2   51.42   11.22
   1 -21  -1    9.37    7.33
  -1 -21   1    0.16    7.62
   1 -21   0  382.05   25.48
  -1 -21   0  404.40   26.22
   1 -21   1   84.14   13.52
  -1 -21  -1   68.33   12.44
   1 -21   2   32.08   10.21
  -1 -21  -2   26.09    9.61
  -1 -21  -3  354.25   24.64
   1 -21   3  340.18   24.40
  -1 -21  -4  129.89   15.95
   1 -21   4  146.30   17.05
   1 -21   5   16.40    8.17
  -1 -19   6  581.03   30.10
  -1 -19   5   69.68   11.65
   1 -19  -5   85.60   11.81
  -1 -19   4   13.98    7.44
   1 -19  -4   15.01    7.32
  -1 -19   3  420.79   24.82
   1 -19  -3  386.01   23.73
   1 -19  -2   56.31   10.95
  -1 -19   2   27.69    8.18
   1 -19  -1   39.33    9.00
  -1 -19   1   34.85    9.31
   1 -19   0  459.71   25.57
  -1 -19   0  491.68   26.52
   1 -19   1   38.96    9.34
  -1 -19  -1   24.95    8.24
  -1 -19  -2   72.32   11.73
   1 -19   2   78.36   11.83
   1 -19   3  391.47   24.23
  -1 -19  -3  390.86   23.58
  -1 -19  -4   36.15    9.08
   1 -19   4   45.13   10.22
  -1 -19  -5   80.65   11.84
   1 -19   5  102.96   13.61
   1 -19   6  109.59   14.03
  -1 -17   7   14.47    7.28
   1 -17  -6  736.27   30.26
  -1 -17   6  805.46   32.49
   1 -17  -5  164.91   15.35
  -1 -17   5  133.74   14.22
   1 -17  -4   38.40    8.51
  -1 -17   4   49.47    9.15
   1 -17  -3  440.79   23.35
  -1 -17   3  445.02   23.84
   1 -17  -2  110.73   12.61
  -1 -17   2   73.46   10.53
   1 -17  -1   29.95    8.02
  -1 -17   1   30.52    8.11
  -1 -17   0  907.03   33.38
   1 -17   0  847.01   31.91
   1 -17   1   51.68    9.24
  -1 -17  -1   33.62    7.84
  -1 -17  -2   28.58    8.15
   1 -17   2   25.84    7.75
   1 -17   3  742.80   30.43
  -1 -17  -3  699.90   29.47
   1 -17   4   62.38   10.44
  -1 -17  -4   45.12    8.21
   1 -17   5  139.14   14.17
  -1 -17  -5  119.59   12.62
   1 -17   6  391.59   22.98
  -1 -15  10   14.13   10.41
   1 -15  -8   47.51    9.61
  -1 -15   7   31.78    8.02
   1 -15  -7   31.97    7.59
   1 -15  -6  803.62   27.13
   1 -15  -6  783.83   28.82
  -1 -15   6  844.69   30.96
   1 -15  -5  155.81   12.87
  -1 -15   5  116.75   12.16
   1 -15  -5  151.49   11.20
   1 -15  -4  104.09   11.07
   1 -15  -4  108.07    8.63
  -1 -15   4  103.64   11.83
   1 -15  -3  595.86   24.80
  -1 -15   3  613.30   25.71
   1 -15  -2   51.64    8.75
  -1 -15   2   41.87    8.45
   1 -15  -1  131.06   12.30
  -1 -15   1  137.79   12.40
  -1 -15   0 1200.97   34.96
   1 -15   0 1104.41   34.13
   1 -15   1   37.29    7.08
  -1 -15  -1   28.53    6.43
  -1 -15  -2   99.49   10.78
   1 -15   2  104.51   11.51
   1 -15   3 1180.69   35.29
  -1 -15  -3 1222.77   35.07
   1 -15   4  232.81   16.08
  -1 -15  -4  193.28   14.10
  -1 -15  -5   16.16    4.70
  -1 -15  -5   16.50    5.41
   1 -15   5   21.47    6.62
  -1 -15  -6  813.10   26.84
   1 -15   6  839.61   30.60
  -1 -15  -6  839.30   28.93
   1 -15   7  139.80   13.54
  -1 -15  -7  106.13   11.55
   1 -15  10   76.49   16.21
  -1 -13  11   20.90   13.11
  -1 -13  10   29.65   11.19
   1 -13 -10   46.76   11.11
   1 -13  -9  500.88   26.10
   1 -13  -8    5.81    5.80
  -1 -13   7  161.64   13.08
   1 -13  -7  152.89   13.41
   1 -13  -6  821.48   26.72
   1 -13  -6  807.52   26.66
  -1 -13   6  881.22   29.18
   1 -13  -5  307.71   15.12
  -1 -13   5  295.38   17.05
   1 -13  -5  319.96   16.82
   1 -13  -4   22.33    5.45
   1 -13  -4   16.53    4.34
  -1 -13   4   33.43    6.92
   1 -13  -3 3151.52   54.02
  -1 -13   3 3293.08   56.36
   1 -13  -3 3212.60   42.06
   1 -13  -2  448.41   19.42
  -1 -13   2  360.27   18.06
   1 -13  -1   43.72    7.07
  -1 -13   1   38.65    7.08
   1 -13   0 2648.60   49.28
  -1 -13   0 2793.23   50.28
  -1 -13  -1  138.74   11.11
   1 -13   1  176.52   12.71
  -1 -13  -2  355.81   17.54
   1 -13   2  374.47   18.09
  -1 -13  -3 1001.13   21.41
   1 -13   3  960.08   29.30
  -1 -13  -3 1018.14   29.27
  -1 -13  -4  190.31   13.29
  -1 -13  -4  196.15   10.89
   1 -13   5  112.07   10.73
  -1 -13  -5  106.60   10.06
  -1 -13  -5  105.29    9.34
   1 -13   6  902.86   28.94
  -1 -13  -6  858.02   27.38
  -1 -13  -6  836.69   26.26
  -1 -13  -7   18.71    6.47
   1 -13   7   33.93    7.10
  -1 -13  -8   66.11    9.70
   1 -13   9  439.79   29.09
  -1 -13  -9  427.01   25.02
   1 -13  10   76.10   15.57
   1 -13  11   34.71   14.80
  -1 -11  12  425.68   32.93
  -1 -11  11   78.99   16.19
   1 -11 -11   84.20   13.73
   1 -11 -10   13.38    7.05
  -1 -11  10   20.27    9.60
   1 -11  -9  725.82   31.72
  -1 -11   9  824.18   37.31
   1 -11  -8   29.43    7.71
   1 -11  -7  165.64   13.53
  -1 -11   7  169.18   12.23
   1 -11  -6  429.51   17.65
   1 -11  -6  428.83   19.13
  -1 -11   6  451.95   19.15
   1 -11  -5   13.09    4.10
   1 -11  -5   12.56    4.64
  -1 -11   5   22.21    5.59
  -1 -11   4  387.66   17.32
   1 -11  -4  427.97   15.65
   1 -11  -3 1802.08   29.82
  -1 -11   3 1797.20   37.20
   1 -11  -3 1789.72   36.16
  -1 -11   2   28.80    5.99
   1 -11  -2   39.98    6.01
   1 -11  -2   43.80    4.35
  -1 -11   1  294.33   14.42
   1 -11  -1  323.09   15.42
  -1 -11   0 5623.34   68.97
   1 -11   0 5450.04   68.48
   1 -11   1 1083.82   27.87
  -1 -11  -1  989.19   26.48
  -1 -11  -2   22.92    5.14
   1 -11   2   31.13    5.53
  -1 -11  -2   29.52    3.53
   1 -11   3 2831.76   47.62
  -1 -11  -3 2910.67   38.26
  -1 -11  -3 2908.00   46.58
  -1 -11  -4 1566.08   33.49
  -1 -11  -4 1584.07   30.87
  -1 -11  -5   66.50    7.52
  -1 -11  -5   55.66    6.83
   1 -11   5   59.25    7.65
  -1 -11  -6 1522.06   32.41
  -1 -11  -6 1595.79   37.02
   1 -11   6 1585.01   35.26
   1 -11   7   76.19    8.14
  -1 -11  -7   67.18    8.85
  -1 -11  -8  101.43   11.84
   1 -11   9  504.97   29.75
  -1 -11  -9  513.81   26.32
   1 -11  10    5.48    9.26
  -1 -11 -10   -3.64    7.62
  -1 -11 -11   84.95   14.25
   1 -11  11  102.73   17.77
   1  -9 -12  264.79   23.42
  -1  -9  12  301.13   27.51
   1  -9 -11   26.49   10.51
  -1  -9  11   11.94    8.89
  -1  -9  10  114.11   16.08
   1  -9 -10  111.66   13.98
  -1  -9   9  819.10   36.08
   1  -9  -9  773.44   31.47
   1  -9  -8   58.79    9.23
   1  -9  -7    3.45    5.08
  -1  -9   7    8.24    3.74
   1  -9  -6 2595.72   47.39
  -1  -9   6 2675.67   43.65
   1  -9  -6 2610.21   40.26
   1  -9  -5  499.10   18.31
   1  -9  -5  505.57   17.24
  -1  -9   5  465.11   17.30
   1  -9  -4  110.27    8.27
   1  -9  -4  111.03    8.38
   1  -9  -3 3217.13   40.47
  -1  -9   3 3271.19   47.11
   1  -9  -3 3215.05   45.40
   1  -9  -2  123.91    6.35
   1  -9  -2  122.62    8.66
   1  -9  -1  103.50    8.04
  -1  -9   1   93.74    7.80
  -1  -9  -1  775.77   12.20
  -1  -9  -1  731.15   20.57
  -1  -9  -2  186.30    7.53
  -1  -9  -2  163.14    9.70
   1  -9   2  182.20   10.45
  -1  -9  -3 2448.07   38.45
  -1  -9  -3 2509.22   34.69
   1  -9   3 2439.91   39.85
  -1  -9  -4  405.13   15.13
  -1  -9  -4  423.53   15.22
   1  -9   5 1227.14   28.02
  -1  -9  -5 1166.03   28.39
  -1  -9  -5 1188.73   25.59
  -1  -9  -6  478.74   20.01
   1  -9   6  463.23   17.00
  -1  -9  -6  465.57   15.53
   1  -9   7   11.44    3.90
  -1  -9  -7   13.64    5.83
   1  -9   8   71.82   11.59
  -1  -9  -8   53.62    9.25
   1  -9   9 1137.14   42.81
  -1  -9  -9 1093.63   37.71
   1  -9  10  200.64   20.07
  -1  -9 -10  148.94   16.22
  -1  -9 -11   19.57    8.69
   1  -9  11   40.89   11.97
   1  -9  12  272.92   26.36
  -1  -7  12  418.35   30.46
   1  -7 -12  391.50   27.75
   1  -7 -11   41.65   10.37
  -1  -7  11   45.30   12.16
   1  -7 -10   11.75    7.73
  -1  -7  10   23.37   10.16
   1  -7  -9 1652.94   46.07
  -1  -7   9 1834.70   51.89
   1  -7  -8   74.94   10.29
  -1  -7   8   89.34   11.68
   1  -7  -7   73.65    9.02
  -1  -7   7   61.56    6.32
  -1  -7   6 3480.04   45.48
   1  -7  -6 3420.72   41.91
   1  -7  -6 3409.18   53.69
   1  -7  -5 1108.54   26.65
  -1  -7   5 1013.27   22.97
   1  -7  -5 1091.19   22.25
  -1  -7   4  672.08   18.39
   1  -7  -4  697.16   17.78
   1  -7  -4  684.38   18.95
  -1  -7   3 2091.70   33.30
   1  -7  -3 2103.32   31.77
   1  -7  -3 2107.65   30.88
   1  -7  -2  475.12   11.96
   1  -7  -2  468.17   14.47
   1  -7  -1  312.82   11.67
  -1  -7   1  296.39   11.72
  -1  -7   0 4860.30   52.88
   1  -7   0 4904.28   52.94
  -1  -7  -1 1963.91   30.35
   1  -7   1 1891.95   30.56
   1  -7   2 1190.21   23.73
  -1  -7  -2 1137.08   18.83
  -1  -7  -3 4221.42   46.56
   1  -7   3 4182.09   48.82
  -1  -7  -3 4144.36   46.46
   1  -7   4  712.21   18.51
  -1  -7  -4  646.35   16.40
  -1  -7  -4  649.29   18.69
  -1  -7  -5  574.95   19.60
  -1  -7  -5  601.84   15.39
   1  -7   5  627.60   17.42
   1  -7   6 2389.94   35.52
  -1  -7  -6 2417.10   44.90
   1  -7   7  547.40   25.61
  -1  -7  -7  518.05   22.42
  -1  -7  -8   52.53    9.06
   1  -7   8   45.40    9.95
   1  -7   9 1256.99   43.83
  -1  -7  -9 1261.30   39.93
  -1  -7 -10  122.80   14.65
   1  -7  10  159.94   18.55
   1  -7  11   29.73   11.65
  -1  -7 -11   22.72    9.20
   1  -7  12  259.38   25.70
  -1  -7 -12  243.76   23.01
   1  -5 -13   -8.02    9.25
  -1  -5  13   -4.92   12.08
   1  -5 -12  607.76   33.59
  -1  -5  12  643.79   37.81
  -1  -5  11   29.59   10.77
   1  -5 -11   28.25    8.67
   1  -5 -10   24.88    8.48
  -1  -5  10   19.52    9.10
   1  -5  -9 1676.72   44.95
  -1  -5   9 1753.26   49.42
   1  -5  -8   20.04    7.16
  -1  -5   8   13.64    7.34
  -1  -5   7  296.85   10.66
   1  -5  -7  301.38   16.58
  -1  -5   7  309.71   18.39
   1  -5  -6 3619.08   38.08
   1  -5  -6 3696.97   55.00
  -1  -5   6 3753.36   42.19
   1  -5  -5 2355.73   29.39
   1  -5  -5 2313.02   38.93
  -1  -5   5 2234.28   31.42
   1  -5  -4 1000.35   22.47
   1  -5  -4 1013.73   18.30
  -1  -5   4  946.70   19.26
   1  -5  -3 2992.78   37.21
   1  -5  -3 3056.47   34.70
  -1  -5   3 3060.40   36.76
   1  -5  -2  554.40   13.30
  -1  -5   2  516.02   13.49
   1  -5  -2  548.27   12.39
  -1  -5   1  369.53   11.16
   1  -5  -1  402.55   11.37
   1  -5  -1  412.97    8.83
  -1  -5   0 3749.93   39.49
   1  -5   0 3594.62   38.51
  -1  -5  -1 1937.97   19.98
  -1  -5  -1 1945.09   26.03
  -1  -5  -2  543.98   12.34
   1  -5   2  558.86   13.64
  -1  -5  -2  531.22   12.58
  -1  -5  -3 5786.87   50.44
  -1  -5  -3 5658.36   55.77
   1  -5   4 1348.37   22.20
  -1  -5  -4 1283.42   26.24
  -1  -5  -4 1321.47   19.73
  -1  -5  -5  883.18   23.74
  -1  -5  -5  869.05   15.09
   1  -5   5  926.91   18.02
   1  -5   6 3102.36   55.48
   1  -5   6 2978.38   34.86
  -1  -5  -6 3030.50   50.39
   1  -5   7  338.25   19.82
  -1  -5  -7  322.93   17.54
   1  -5   8  233.54   17.63
  -1  -5  -8  202.69   15.20
   1  -5   9 1068.48   39.66
  -1  -5  -9 1079.59   36.66
   1  -5  10  158.82   18.11
  -1  -5 -10  129.42   14.61
  -1  -5 -11   30.79   10.07
   1  -5  11   26.48   10.81
  -1  -5 -12  246.30   22.54
   1  -5  12  259.53   25.35
  -1  -3  13   31.26   12.97
   1  -3 -13    7.34    9.91
  -1  -3  12  718.29   38.92
   1  -3 -12  620.12   34.07
   1  -3 -11   41.00   10.75
  -1  -3  11   37.94   11.73
   1  -3 -10   17.10    7.00
  -1  -3  10   30.56    9.92
   1  -3  -9 1871.94   47.19
  -1  -3   9 1925.17   51.66
   1  -3  -8  115.73   11.70
  -1  -3   8  130.84   12.69
  -1  -3   7  267.43   16.48
   1  -3  -7  263.72   15.39
  -1  -3   6 3280.30   54.10
  -1  -3   6 3192.37   33.56
   1  -3  -6 3293.03   50.84
   1  -3  -5 2185.37   23.91
   1  -3  -5 2147.48   36.77
  -1  -3   5 2145.98   26.40
  -1  -3   5 2139.54   38.87
  -1  -3   4  187.64    7.09
   1  -3  -4  202.93    9.73
   1  -3  -4  207.19    6.64
   1  -3  -2  123.35    5.69
   1  -3  -2  121.95    5.10
   1  -3  -1   65.47    3.86
  -1  -3   1   53.05    3.72
   1  -3  -1   66.98    3.31
  -1  -3  -3 5582.34   54.37
   1  -3   4 1594.08   31.48
   1  -3   4 1643.51   19.73
  -1  -3  -4 1515.03   16.22
  -1  -3  -4 1541.85   28.37
   1  -3   5  779.94   23.89
  -1  -3  -5  779.43   22.20
   1  -3   5  782.76   12.83
  -1  -3  -6 3680.60   55.13
   1  -3   6 3633.87   58.86
   1  -3   7  363.70   19.67
  -1  -3  -7  356.57   18.25
  -1  -3  -8  243.12   16.25
   1  -3   8  228.81   16.90
  -1  -3  -9 1571.21   44.07
   1  -3   9 1658.63   48.56
  -1  -3 -10  133.72   14.66
   1  -3  10  134.63   16.04
  -1  -3 -11   31.33    9.77
   1  -3  11   31.39   10.60
   1  -3  12  279.50   25.52
  -1  -3 -12  262.27   22.33
   1  -3  13  157.35   22.29
  -1  -3 -13  150.06   19.73
   1  -1 -13   12.93    9.42
  -1  -1  13   -6.07   10.95
  -1  -1  12  750.24   39.70
   1  -1 -12  750.99   36.20
   1  -1 -11    6.92    7.76
  -1  -1  11   12.00    9.32
  -1  -1  10  216.57   18.81
   1  -1 -10  193.91   16.55
   1  -1  -9 1273.74   38.63
  -1  -1   9 1399.05   42.37
  -1  -1   8  146.93   13.19
   1  -1  -8  154.76   12.95
  -1  -1   7  217.72   14.55
   1  -1  -7  220.67   14.11
  -1  -1   6 1726.56   38.13
   1  -1  -6 1773.56   35.77
  -1  -1   5  328.04    7.74
   1  -1  -5  331.68    6.88
   1  -1  -5  359.75   14.34
  -1  -1   5  329.00   14.61
   1  -1  -4 1770.88   18.31
   1  -1  -4 1767.27   29.13
  -1  -1   4 1772.95   31.14
   1  -1  -2  600.69    9.00
   1  -1  -2  593.14   11.76
   1  -1  -1  161.83    4.21
   1  -1  -1  164.52    4.35
  -1  -1   1  154.68    4.18
   1  -1  -1  178.04    4.70
  -1  -1  -1 1703.18   18.03
   1  -1   2  453.45   11.75
   1  -1   2  470.94    6.68
  -1  -1  -2  449.97   10.86
   1  -1   3 7292.49   67.05
   1  -1   4 3704.50   48.75
  -1  -1  -4 3701.24   46.21
   1  -1   5  635.42   21.01
  -1  -1  -5  658.93   19.94
  -1  -1  -6 2480.85   44.11
   1  -1   6 2513.39   47.14
   1  -1   7   22.98    6.52
  -1  -1  -7   18.28    5.33
   1  -1   8  273.64   18.97
  -1  -1  -8  291.16   17.62
   1  -1   9 2029.49   53.03
  -1  -1  -9 1968.81   48.98
  -1  -1 -10   93.96   12.52
   1  -1  10   98.21   13.73
   1  -1  11   95.27   14.28
  -1  -1 -11   92.98   13.85
  -1  -1 -12  159.12   18.26
   1  -1  12  166.09   20.16
  -1  -1 -13   83.05   15.30
   1  -1  13   96.25   18.15
   1   1 -13   21.37   10.66
  -1   1  13   -5.05    9.70
   1   1 -12  726.61   35.00
  -1   1  12  762.21   39.52
  -1   1  11   16.63    9.15
   1   1 -11   17.80    8.51
   1   1 -10  171.20   15.57
  -1   1  10  192.85   17.73
   1   1  -9 1271.04   38.26
  -1   1   9 1347.99   41.82
   1   1  -8  144.89   12.45
  -1   1   8  153.62   14.36
   1   1  -7  233.64   13.99
  -1   1   7  212.47   14.75
  -1   1   6 1791.07   38.24
   1   1  -6 1763.49   35.23
   1   1  -5  329.38   13.53
  -1   1   5  357.68   15.07
  -1   1   4 1769.29   30.52
   1   1  -4 1853.14   19.62
   1   1  -4 1769.64   28.81
   1   1  -2  587.67   11.20
   1   1  -2  580.35   11.45
  -1   1   2  620.77   12.12
   1   1  -2  593.79    9.27
   1   1  -1  164.23    4.46
   1   1  -1  166.28    4.19
  -1   1   1  162.17    4.26
   1   1  -1  169.87    4.44
  -1   1   1  170.72    4.26
   1   1   1 1756.91   19.15
  -1   1  -1 1651.19   17.93
  -1   1  -1 1699.06   18.02
  -1   1  -2  444.13   10.70
   1   1   2  456.27   11.71
  -1   1  -4 3765.71   46.07
   1   1   4 3636.76   48.81
   1   1   5  631.60   20.98
  -1   1  -5  663.12   19.78
   1   1   6 2423.19   46.73
  -1   1  -6 2479.39   43.77
   1   1   7   20.41    6.78
  -1   1  -7   15.71    4.99
   1   1   8  277.29   18.98
  -1   1  -8  312.99   17.90
   1   1   9 1925.32   52.61
  -1   1  -9 1981.19   48.79
  -1   1 -10  111.94   13.30
   1   1  10  107.10   14.97
   1   1  11   94.37   14.61
  -1   1 -11  113.17   14.81
   1   1  12  164.05   20.31
  -1   1 -12  155.40   17.86
   1   1  13   78.75   15.87
  -1   3  13   37.69   12.48
  -1   3  12  710.82   36.76
   1   3 -12  671.73   33.76
  -1   3  11   41.32   10.56
   1   3 -11   31.34    9.08
   1   3 -10   37.29    8.76
  -1   3  10   46.33   10.33
  -1   3   9 1926.51   50.50
   1   3  -9 1959.07   47.09
   1   3  -8  112.38   10.97
  -1   3   8  115.43   12.58
   1   3  -7  287.16   15.20
  -1   3   7  254.15   16.01
   1   3  -6 3255.05   48.72
  -1   3   6 3183.59   51.58
   1   3  -5 2128.52   35.11
  -1   3   5 2145.54   38.27
  -1   3   4  189.97    9.95
   1   3  -4  197.99    9.08
   1   3  -4  189.43    9.79
   1   3  -2   97.98    5.40
   1   3  -2  108.99    4.56
  -1   3   2   97.84    5.19
   1   3  -1   77.18    2.45
   1   3  -1   86.50    4.41
   1   3   3 5622.62   58.05
   1   3   4 1558.81   30.60
  -1   3  -4 1571.22   28.06
   1   3   5  747.92   23.27
  -1   3  -5  820.51   21.95
   1   3   6 3642.69   58.11
  -1   3  -6 3626.47   53.90
  -1   3  -7  381.40   18.24
   1   3   7  349.95   18.77
   1   3   8  246.49   17.43
  -1   3  -8  235.54   15.81
   1   3   9 1561.68   45.87
  -1   3  -9 1566.92   43.39
  -1   3 -10  148.81   15.23
   1   3  10  128.21   14.86
  -1   3 -11   38.14   10.69
   1   3  11   56.88   12.65
   1   3  12  270.73   24.62
  -1   3 -12  253.81   22.24
   1   5 -12  586.60   31.26
  -1   5  12  613.32   35.57
   1   5 -11   49.18   10.78
  -1   5  11   61.07   12.59
  -1   5  10   28.93    8.95
   1   5 -10   16.44    6.97
   1   5  -9 1674.41   43.10
  -1   5   9 1650.04   46.58
   1   5  -8   18.37    5.99
  -1   5   8   22.65    7.06
  -1   5   7  298.90   17.62
   1   5  -7  321.15   15.99
   1   5  -6 3743.93   52.55
  -1   5   6 3675.61   57.52
  -1   5   5 2334.09   41.07
   1   5  -5 2270.66   35.98
   1   5  -5 2316.86   40.14
   1   5  -4  962.37   23.14
  -1   5   4  995.34   23.62
   1   5  -4  950.38   19.76
   1   5  -3 2986.84   32.95
  -1   5   3 3091.00   39.35
   1   5  -3 3005.86   39.29
   1   5  -2  532.91    9.70
   1   5  -2  509.40   13.74
  -1   5   2  555.36   13.84
  -1   5   1  420.06   10.85
   1   5  -1  378.70   10.86
  -1   5   0 3535.03   36.07
   1   5   0 3824.36   38.25
   1   5   1 1886.17   26.67
  -1   5  -1 1854.72   24.96
  -1   5  -1 1848.45   20.02
   1   5   2  500.92   14.39
  -1   5  -2  560.21   14.41
  -1   5  -2  564.44   12.13
   1   5   3 5734.09   61.04
   1   5   4 1280.89   28.54
  -1   5  -4 1334.84   25.59
  -1   5  -4 1349.35   28.48
  -1   5  -5  918.14   23.29
  -1   5  -5  908.79   25.29
   1   5   5  894.29   25.65
  -1   5  -6 3085.72   48.94
   1   5   6 3112.82   53.76
   1   5   7  319.16   18.74
  -1   5  -7  349.47   17.11
  -1   5  -8  234.75   15.43
   1   5   8  206.26   16.24
  -1   5  -9 1071.24   35.18
   1   5   9 1065.44   38.36
  -1   5 -10  131.09   14.34
   1   5  10  134.68   16.88
  -1   5 -11   14.95    8.13
   1   5  11   19.35    8.95
  -1   5 -12  223.90   20.75
   1   5  12  249.10   23.78
  -1   7  12  392.71   27.98
   1   7 -11   40.75    9.44
  -1   7  11   32.38   10.37
  -1   7  10   15.94    7.50
   1   7 -10    6.41    6.54
  -1   7   9 1690.64   47.12
   1   7  -9 1694.10   43.16
  -1   7   8   87.25   10.73
   1   7  -8   75.28    9.11
   1   7  -7   68.97    9.27
  -1   7   7   54.40    8.53
   1   7  -7   54.09    6.94
   1   7  -6 3434.14   49.66
  -1   7   6 3378.23   55.57
   1   7  -5 1036.41   27.72
   1   7  -5 1054.33   23.41
  -1   7   5 1048.28   27.65
   1   7  -4  661.70   20.55
   1   7  -4  689.28   16.48
  -1   7   4  696.44   20.51
  -1   7   3 2096.44   34.22
   1   7  -3 2109.87   34.99
   1   7  -3 2133.75   26.11
   1   7  -2  438.52    8.30
  -1   7   2  449.26   14.05
   1   7  -2  407.40   13.91
  -1   7   1  296.72   10.84
   1   7  -1  290.66   11.15
   1   7   0 4987.62   51.67
  -1   7   0 4876.45   50.18
  -1   7  -1 1936.86   21.21
   1   7   1 1982.48   30.64
  -1   7  -1 1920.87   29.27
  -1   7  -2 1173.36   23.74
   1   7   2 1127.03   24.04
  -1   7  -2 1179.14   18.18
  -1   7  -3 4173.66   51.80
  -1   7  -3 4175.42   43.89
   1   7   3 4198.42   53.38
  -1   7  -4  724.17   18.39
   1   7   4  650.67   21.24
  -1   7  -4  721.15   21.61
  -1   7  -5  639.01   19.33
  -1   7  -5  641.87   22.23
   1   7   5  574.62   21.83
  -1   7  -6 2414.11   47.63
  -1   7  -6 2419.73   42.63
   1   7   6 2332.22   47.50
  -1   7  -7  566.99   21.91
   1   7   7  512.17   24.27
   1   7   8   66.98   11.07
  -1   7  -8   52.48    7.85
  -1   7  -9 1195.75   37.41
   1   7   9 1212.35   42.15
  -1   7 -10  122.34   13.74
   1   7  10  116.00   15.22
   1   7  11   45.71   12.07
  -1   7 -11   26.70    9.41
   1   7  12  234.76   23.24
  -1   9  12  254.19   24.79
  -1   9  11   17.89    9.44
   1   9 -10  105.10   12.64
  -1   9  10  112.41   15.22
   1   9  -9  775.21   28.89
  -1   9   9  759.74   32.18
   1   9  -8   56.11    7.99
  -1   9   8   55.32    9.92
   1   9  -7    1.02    3.91
   1   9  -7    1.87    5.54
  -1   9   7   15.13    6.61
   1   9  -6 2681.82   42.82
   1   9  -6 2766.89   52.60
  -1   9   5  512.60   20.30
   1   9  -5  473.57   19.81
   1   9  -5  476.20   15.27
   1   9  -4   95.20    6.14
  -1   9   4  104.01    8.94
   1   9  -4   89.43    8.75
   1   9  -3 3370.38   33.32
   1   9  -3 3228.24   48.61
  -1   9   3 3288.73   47.43
   1   9  -2  102.13    8.04
   1   9  -2   95.20    3.39
  -1   9   1  100.60    5.38
  -1   9   1   95.12    7.29
   1   9  -1   97.58    7.72
   1   9   0 9999.00   90.05
  -1   9  -1  836.02   13.20
  -1   9  -1  827.53   20.81
  -1   9  -2  180.39   10.45
   1   9   2  172.40   10.27
  -1   9  -2  191.87    7.08
  -1   9  -3 2465.77   31.90
   1   9   3 2455.58   42.21
  -1   9  -3 2409.00   41.12
  -1   9  -4  476.14   14.86
   1   9   4  423.18   18.23
  -1   9  -4  443.26   18.31
  -1   9  -5 1215.42   26.92
  -1   9  -5 1259.97   32.94
   1   9   5 1173.77   32.29
   1   9   6  473.70   21.72
  -1   9  -6  461.79   21.55
  -1   9  -6  480.66   18.24
  -1   9  -7   15.35    5.38
   1   9   7   -1.00    5.90
  -1   9  -7    8.83    5.91
   1   9   8   47.20    9.60
  -1   9  -8   50.98    8.17
   1   9   9 1104.66   39.93
  -1   9  -9 1033.45   34.70
  -1   9 -10  144.87   15.14
   1   9  10  152.88   17.20
   1   9  11   16.28    9.48
   1   9  12  254.99   23.97
  -1  11  11   68.35   13.38
  -1  11  10    9.65    8.36
  -1  11   9  757.11   33.62
   1  11  -8   14.68    5.53
  -1  11   8   33.82    9.03
   1  11  -8   27.72    8.74
  -1  11   7  161.03   14.09
   1  11  -7  161.08   14.56
   1  11  -7  148.47   10.81
  -1  11   6  419.79   20.83
   1  11  -6  463.93   22.29
   1  11  -6  437.40   16.52
   1  11  -5   15.48    3.70
  -1  11   5   12.06    4.95
   1  11  -5   15.69    6.04
   1  11  -4  378.52   18.73
   1  11  -4  408.27   11.92
   1  11  -3 1783.98   37.53
  -1  11   3 1775.99   36.41
  -1  11   2   47.60    6.55
   1  11  -2   28.23    5.91
   1  11  -1  300.06   14.27
  -1  11   1  309.16    9.29
  -1  11   1  314.53   14.13
  -1  11   0 5212.51   43.70
  -1  11   0 5439.26   64.88
  -1  11  -1 1028.83   25.96
   1  11   1  941.69   25.45
  -1  11  -1  971.82   14.61
   1  11   2   36.28    6.13
  -1  11  -2   23.57    2.58
  -1  11  -2   25.38    5.04
  -1  11  -3 2758.80   48.15
   1  11   3 2786.29   48.88
  -1  11  -3 2708.76   33.79
  -1  11  -4 1688.83   28.52
  -1  11  -4 1645.73   38.12
   1  11   4 1609.98   38.34
   1  11   5   70.97    8.99
  -1  11  -5   71.43    9.12
  -1  11  -5   59.69    6.30
  -1  11  -6 1541.60   33.40
   1  11   6 1599.50   42.04
  -1  11  -6 1640.05   42.61
   1  11   7   63.80   10.18
  -1  11  -7   69.80   10.33
  -1  11  -7   71.08    8.43
  -1  11  -8   97.73   10.24
   1  11   8  117.82   13.68
  -1  11  -9  472.79   23.45
   1  11   9  545.34   29.07
   1  11  10    1.49    7.74
   1  11  11  100.26   15.90
  -1  13  10   18.44    9.05
   1  13  -9  556.24   30.50
  -1  13   9  522.18   28.86
  -1  13   8   17.13    8.38
   1  13  -8    4.84    6.94
   1  13  -7  149.56   14.88
  -1  13   7  158.78   14.82
   1  13  -6  894.81   32.90
  -1  13   6  836.23   30.91
   1  13  -5  284.39   17.97
  -1  13   5  323.33   18.55
   1  13  -4   27.75    6.44
  -1  13   4   24.30    6.80
   1  13  -3 3287.33   56.07
  -1  13   3 3288.79   54.67
  -1  13   2  406.65   17.98
   1  13  -2  368.90   18.14
  -1  13   2  393.58   12.48
   1  13  -1   38.63    6.94
  -1  13   1   31.16    5.72
  -1  13   0 2650.09   47.27
   1  13   0 2707.94   48.77
  -1  13  -1  177.73   12.20
   1  13   1  137.55   11.28
   1  13   2  369.26   17.88
  -1  13  -2  346.05   17.17
   1  13   3  985.13   30.30
  -1  13  -3  978.11   29.67
  -1  13  -4  239.37   15.64
   1  13   4  194.91   14.44
   1  13   5  107.35   11.74
  -1  13  -5  124.49   12.31
   1  13   6  912.15   33.23
  -1  13  -6  911.26   33.65
   1  13   7   26.12    8.27
  -1  13  -7   26.31    7.95
  -1  13  -8   78.48   11.99
   1  13   8   76.21   12.47
   1  13   9  483.36   28.98
   1  13  10   64.27   12.56
   1  13  11   50.80   15.24
  -1  15  10   14.33   10.66
  -1  15   9  627.26   32.67
   1  15  -9  659.33   34.87
  -1  15   8   52.86   11.22
   1  15  -8   52.69   11.52
   1  15  -7   39.09   10.21
  -1  15   7   36.59    9.81
  -1  15   6  798.93   31.61
   1  15  -6  846.41   33.64
  -1  15   5  159.22   14.16
   1  15  -5  141.74   13.92
  -1  15   4  111.94   11.96
   1  15  -4   99.79   11.51
   1  15  -3  598.75   25.31
  -1  15   3  578.08   23.85
  -1  15   2   56.19    8.77
   1  15  -2   46.07    8.42
   1  15  -1  109.95   11.30
  -1  15   1  121.54   11.07
   1  15   0 1135.71   34.33
  -1  15   0 1099.12   32.45
   1  15   1   23.00    6.62
  -1  15  -1   45.90    7.78
   1  15   2  101.77   11.01
  -1  15  -2  106.61   11.00
  -1  15  -3 1211.24   35.87
   1  15   3 1208.43   35.72
   1  15   4  210.19   15.98
  -1  15  -4  241.92   16.71
  -1  15  -5   27.94    8.21
   1  15   5   12.74    6.77
   1  15   6  877.64   34.20
  -1  15  -6  891.22   35.00
   1  15   7  112.72   14.40
  -1  15  -7  169.20   17.28
  -1  15  -8   25.20    9.09
   1  15   8   34.94   10.67
   1  15   9  292.39   24.03
   1  15  10   71.40   15.23
   1  17  -9  361.11   26.72
  -1  17   9  332.77   25.20
  -1  17   8   25.70   10.28
   1  17  -8   19.01    9.25
   1  17  -7   28.44   10.67
  -1  17   7   28.43    9.90
   1  17  -6  782.22   35.14
  -1  17   6  792.13   33.69
  -1  17   5  173.77   16.00
   1  17  -5  146.58   15.33
  -1  17   4   50.19    9.56
   1  17  -4   40.92    9.22
  -1  17   3  434.82   22.98
   1  17  -3  440.78   23.24
  -1  17   2  121.35   12.65
   1  17  -2   78.72   10.97
   1  17  -1   23.00    7.20
  -1  17   1   29.34    8.22
   1  17   0  899.15   31.85
  -1  17   0  829.20   29.92
   1  17   1   47.32    8.94
  -1  17  -1   47.70    8.21
   1  17   2   36.55    8.29
  -1  17  -2   30.93    7.71
  -1  17  -3  718.73   29.44
   1  17   3  718.74   29.49
  -1  17  -4   63.20   10.59
   1  17   4   48.59    9.54
   1  17   5  129.19   14.08
  -1  17  -5  129.49   14.30
  -1  17  -6  436.93   26.37
   1  17   6  460.04   26.36
  -1  17  -7  125.43   16.09
   1  17   7   77.32   12.97
   1  17   8   -0.38    9.32
  -1  17  -8   19.40   10.66
  -1  17  -9  273.78   24.58
   1  17   9  256.35   22.86
   1  19  -9  187.16   20.51
  -1  19   8    6.42    8.82
   1  19  -8   22.62    9.30
  -1  19   7   -8.68    8.59
   1  19  -7   -3.02    8.25
  -1  19   6  584.46   30.54
   1  19  -6  620.25   32.42
   1  19  -5   74.31   13.01
  -1  19   5   84.77   12.68
   1  19  -4    9.76    7.71
  -1  19   4   21.29    8.48
   1  19  -3  426.26   24.86
  -1  19   3  422.67   24.08
   1  19  -2   30.60    8.81
  -1  19   2   54.90   10.16
   1  19  -1   30.04    8.40
  -1  19   1   38.22    9.48
   1  19   0  532.17   26.40
  -1  19   0  486.73   25.56
  -1  19  -1   44.28    9.29
   1  19   1   26.44    7.66
  -1  19  -2   73.28   11.25
   1  19   2   82.07   11.80
  -1  19  -3  373.92   23.57
   1  19   3  414.10   24.37
  -1  19  -4   37.43   10.18
   1  19   4   40.37    9.34
   1  19   5   74.95   11.87
  -1  19  -5  102.92   13.77
   1  19   6  138.19   16.19
  -1  19  -6  162.36   18.18
  -1  19  -7   30.83   10.79
   1  19   7   40.71   12.25
   1  19   8    6.12    9.30
  -1  19  -8   -0.43    9.43
   1  21  -7   21.64   11.15
   1  21  -6  126.56   16.90
  -1  21   6   87.07   14.12
   1  21  -5   -2.10    8.24
  -1  21   5   -9.16    9.28
  -1  21   4   19.73    8.36
   1  21  -4   18.06    8.34
  -1  21   3  409.29   25.40
   1  21  -3  421.80   26.59
   1  21  -2   52.27   11.59
  -1  21   2   64.60   11.97
   1  21  -1   12.80    8.35
  -1  21   1    8.91    8.19
   1  21   0  397.68   25.07
  -1  21   0  365.18   23.74
   1  21   1   48.61   10.66
  -1  21  -1   88.17   13.14
   1  21   2   26.68   10.05
  -1  21  -2   39.73   10.27
  -1  21  -3  331.11   23.69
   1  21   3  359.48   25.44
   1  21   4  172.82   18.72
  -1  21  -4  179.59   18.40
   1  21   5   -1.38    9.12
  -1  21  -5   24.85    9.45
  -1  21  -6  192.92   20.89
   1  21   6  203.34   20.52
  -1  21  -7   30.64   12.34
   1  23  -5   10.03    9.40
   1  23  -4    4.04    9.35
  -1  23   4   -5.95    9.60
   1  23  -3  260.76   23.66
  -1  23   3  237.12   21.61
   1  23  -2   35.38   12.07
  -1  23   2   32.56   10.22
  -1  23   1   -5.14    7.44
   1  23  -1    7.25    8.98
  -1  23   0  222.65   20.86
   1  23   0  242.44   21.65
   1  23   1   54.02   12.42
  -1  23  -1   43.64   11.46
  -1  23  -2   25.50   10.54
   1  23   2    8.67    9.33
   1  23   3  150.22   18.96
  -1  23  -3  153.52   18.72
  -1  23  -4   29.94   10.96
   1  23   4   31.65   11.11
   1  23   5  -22.01   12.07
  -1  23  -5  -16.89   10.36
   1  25  -2    6.11    9.41
   1  25  -1   -5.46    9.07
   1  25   0   96.25   16.17
   1  25   1   27.99   11.01
  -2 -24   4    7.26   11.24
  -2 -24   3   93.88   16.49
   2 -24  -3   79.71   14.87
  -2 -24   2  102.91   17.35
   2 -24  -2  143.19   18.87
   2 -24  -1   -5.97    9.72
  -2 -24   1    3.48    9.03
   2 -24   0  101.44   17.86
  -2 -24   0   95.99   15.42
  -2 -24  -1  107.86   17.28
   2 -24   1  101.57   17.52
  -2 -24  -2    5.81    9.00
   2 -24   2   -6.66   10.81
   2 -24   3   33.29   11.70
  -2 -22   5   14.79    9.94
  -2 -22   4   51.03   11.51
   2 -22  -4   67.82   13.51
  -2 -22   3  128.51   17.07
   2 -22  -3   90.65   14.13
  -2 -22   2  141.71   17.28
   2 -22  -2  125.52   16.64
   2 -22  -1   20.80    9.50
  -2 -22   1   31.04   10.79
   2 -22   0  108.24   15.56
  -2 -22   0  154.68   18.51
  -2 -22  -1  151.38   17.81
   2 -22   1  156.48   18.17
  -2 -22  -2   28.73   11.07
   2 -22   2   33.10   10.68
  -2 -22  -3   74.11   14.08
   2 -22   3   68.06   13.14
   2 -22   4   89.25   14.47
  -2 -20   6  141.12   16.08
  -2 -20   5  118.45   15.96
   2 -20  -5  109.46   14.23
  -2 -20   4   49.77   11.08
   2 -20  -4   50.88   10.82
   2 -20  -3  180.99   17.50
  -2 -20   3  234.54   20.05
  -2 -20   2  233.89   19.67
   2 -20  -2  274.38   21.04
   2 -20  -1   11.27    8.29
  -2 -20   1   17.63    8.76
   2 -20   0  213.58   18.92
  -2 -20   0  282.64   21.48
   2 -20   1  261.80   20.80
  -2 -20  -1  229.84   19.24
   2 -20   2   44.58   10.67
  -2 -20  -2   28.27    9.11
   2 -20   3  148.97   16.37
  -2 -20  -3  167.93   16.62
   2 -20   4  280.69   21.36
  -2 -20  -4  243.64   19.57
   2 -20   5    3.19    7.15
  -2 -18   7   42.96   10.50
   2 -18  -6  323.35   21.56
  -2 -18   6  424.47   24.85
  -2 -18   5  525.73   27.76
   2 -18  -5  517.38   26.55
   2 -18  -4    5.69    7.71
  -2 -18   4   10.53    6.91
   2 -18  -3  254.07   19.02
  -2 -18   3  291.17   20.06
  -2 -18   2  267.99   19.44
   2 -18  -2  274.32   19.63
  -2 -18   1   12.33    6.79
   2 -18  -1   36.82    9.27
  -2 -18   0  381.36   22.61
   2 -18   0  341.15   21.43
   2 -18   1  200.67   16.48
  -2 -18  -1  182.77   16.38
  -2 -18  -2  104.62   12.38
   2 -18   2  108.23   13.38
   2 -18   3  232.02   17.95
  -2 -18  -3  245.85   18.21
  -2 -18  -4  225.45   17.74
   2 -18   4  251.71   19.08
   2 -18   5  133.49   14.68
  -2 -18  -5  133.35   14.01
   2 -18   6    4.77    7.70
  -2 -16   7   10.63    7.04
   2 -16  -6  493.58   21.09
   2 -16  -6  459.98   23.71
   2 -16  -5  541.41   20.42
  -2 -16   5  512.30   24.81
   2 -16  -5  540.85   24.98
   2 -16  -4   97.85   11.64
  -2 -16   4   96.98   11.58
   2 -16  -3   87.79   10.92
  -2 -16   3  107.82   11.70
   2 -16  -2  197.24   15.29
  -2 -16   2  164.14   14.26
  -2 -16   1  157.76   13.82
   2 -16  -1  141.00   13.61
   2 -16   0  506.13   23.90
  -2 -16   0  555.84   25.03
  -2 -16  -1  171.41   14.46
   2 -16   1  213.36   15.77
  -2 -16  -2  118.43   12.36
   2 -16   2  113.15   11.93
   2 -16   3  577.22   25.72
  -2 -16  -3  573.59   25.31
  -2 -16  -4  474.44   23.44
   2 -16   4  543.08   25.25
   2 -16   5  117.33   12.91
  -2 -16  -5  115.69   12.25
   2 -16   6  177.56   15.18
  -2 -14  11   68.61   14.92
  -2 -14  10   80.01   15.92
   2 -14  -9  227.55   18.30
   2 -14  -8  119.18   12.77
   2 -14  -7  148.43   13.06
  -2 -14   7  161.78   13.94
  -2 -14   6  341.33   18.83
   2 -14  -6  313.28   16.72
   2 -14  -6  287.34   17.14
   2 -14  -5  688.67   25.80
   2 -14  -5  691.13   22.83
  -2 -14   5  631.33   25.84
   2 -14  -4   28.88    6.94
   2 -14  -4   26.62    4.97
  -2 -14   4   19.34    5.91
   2 -14  -3 1213.53   34.46
  -2 -14   3 1338.52   36.72
  -2 -14   2 1155.63   33.57
   2 -14  -2 1218.14   34.44
  -2 -14   1    3.91    4.59
   2 -14  -1    5.05    4.87
   2 -14   0  662.73   25.41
  -2 -14   0  721.55   26.17
  -2 -14  -1  358.71   18.42
   2 -14   1  402.95   19.99
  -2 -14  -2  289.03   16.81
   2 -14   2  292.90   16.97
  -2 -14  -3  430.10   20.24
   2 -14   3  419.42   20.33
   2 -14   4  541.47   23.26
  -2 -14  -4  488.22   17.21
  -2 -14  -4  505.16   21.70
  -2 -14  -5   87.84    9.58
  -2 -14  -5   74.07    7.94
   2 -14   5   80.38    9.88
   2 -14   6  498.43   22.56
  -2 -14  -6  491.68   21.09
  -2 -14  -6  515.26   21.49
  -2 -14  -7  366.85   20.39
   2 -14   7  425.00   21.13
  -2 -14  -8   40.61    9.47
   2 -14   9   91.41   16.44
   2 -14  10  123.11   19.12
  -2 -12  11  222.06   23.75
   2 -12 -11  216.01   20.26
   2 -12 -10   30.10    9.18
  -2 -12  10    6.56    8.62
   2 -12  -9  438.95   24.39
  -2 -12   8  263.75   16.10
   2 -12  -8  285.00   18.46
  -2 -12   7   95.12   10.61
   2 -12  -7   82.71    9.77
   2 -12  -7   80.56    8.83
   2 -12  -6  317.10   16.31
   2 -12  -6  317.49   16.53
  -2 -12   6  324.12   17.07
  -2 -12   5   99.58    9.82
   2 -12  -5  119.62   10.34
   2 -12  -5  125.03   10.13
   2 -12  -4  851.01   26.39
  -2 -12   4  830.82   26.84
   2 -12  -4  849.85   22.90
  -2 -12   3  901.50   27.60
   2 -12  -3  852.93   26.57
   2 -12  -3  894.93   21.34
   2 -12  -2 1071.18   29.48
  -2 -12   2  968.35   28.46
   2 -12  -1  109.50    9.85
  -2 -12   1  118.52    9.95
   2 -12   0 1766.30   38.41
  -2 -12   0 1986.22   40.06
  -2 -12  -1 1829.58   38.97
   2 -12   1 1980.03   40.75
  -2 -12  -2    4.34    1.99
   2 -12   2   11.16    5.11
  -2 -12  -2    8.19    4.39
  -2 -12  -3  881.89   26.07
   2 -12   3  853.37   26.46
  -2 -12  -3  882.62   20.20
  -2 -12  -4  949.98   24.03
  -2 -12  -4  941.58   27.11
  -2 -12  -5   97.26    8.96
  -2 -12  -5  101.42    9.27
   2 -12   5  112.65   10.46
  -2 -12  -6  679.98   24.54
   2 -12   6  629.45   23.16
  -2 -12  -6  663.06   22.01
  -2 -12  -7  345.28   18.99
   2 -12   7  376.78   18.22
  -2 -12  -8   60.49    9.91
  -2 -12  -9  202.10   17.72
   2 -12   9  191.95   19.37
   2 -12  10  248.28   23.82
  -2 -12 -10  215.39   20.01
   2 -12  11   65.76   15.71
   2 -10 -12  201.18   21.64
  -2 -10  12  263.94   25.94
   2 -10 -11  199.99   19.32
  -2 -10  11  214.76   22.39
  -2 -10  10   36.36   10.67
   2 -10 -10   56.36   11.71
   2 -10  -9  374.27   22.17
  -2 -10   9  385.79   25.95
   2 -10  -8  210.83   15.94
  -2 -10   8  167.71   11.64
   2 -10  -7  131.32    9.59
   2 -10  -7  131.21   11.91
  -2 -10   7  138.57   10.61
   2 -10  -6  988.26   28.47
   2 -10  -6  985.51   25.91
  -2 -10   6 1064.66   28.39
   2 -10  -5  722.96   22.34
  -2 -10   5  699.52   22.71
   2 -10  -5  726.26   22.32
   2 -10  -4  853.88   22.42
   2 -10  -4  825.21   23.68
  -2 -10   4  822.63   24.45
   2 -10  -3 1444.75   31.81
   2 -10  -3 1517.58   27.47
   2 -10  -2  932.03   24.99
  -2 -10   2  849.32   24.59
   2 -10  -1  704.19   21.95
  -2 -10   1  690.82   21.51
   2 -10   0  881.10   24.67
  -2 -10   0 1046.61   26.43
  -2 -10  -1 1649.70   33.26
   2 -10   1 1749.31   34.57
  -2 -10  -1 1664.82   19.32
  -2 -10  -2   32.90    3.47
  -2 -10  -2   26.68    5.27
   2 -10   2   33.37    5.84
  -2 -10  -3 1735.00   33.34
  -2 -10  -3 1762.74   29.00
  -2 -10  -4 2331.60   38.23
  -2 -10  -4 2328.28   39.30
   2 -10   4 2416.52   41.96
  -2 -10  -5   10.25    3.70
  -2 -10  -5    3.06    2.92
   2 -10   5   16.42    4.47
   2 -10   6 1240.14   29.84
  -2 -10  -6 1278.39   33.41
  -2 -10  -6 1258.61   27.39
  -2 -10  -7  426.04   21.03
   2 -10   7  456.38   18.13
   2 -10   8   56.83   11.15
  -2 -10  -8   52.98    9.53
  -2 -10  -9  318.81   21.06
   2 -10   9  327.57   23.87
  -2 -10 -10  255.22   20.61
   2 -10  10  298.56   25.00
   2 -10  11   94.04   16.66
  -2 -10 -11   91.69   14.98
  -2  -8  12  147.21   20.42
   2  -8 -12  151.75   18.16
  -2  -8  11  115.98   17.88
   2  -8 -11  118.81   15.56
   2  -8 -10   88.81   13.06
  -2  -8  10   86.95   14.18
  -2  -8   9  699.91   32.75
   2  -8  -9  637.37   28.64
   2  -8  -8  286.84   17.96
  -2  -8   7  141.46    9.82
   2  -8  -7  149.63   12.61
  -2  -8   6 2154.93   37.81
   2  -8  -6 2076.75   34.72
   2  -8  -6 2048.85   41.40
   2  -8  -5 3102.37   47.76
  -2  -8   5 3100.89   45.81
   2  -8  -5 3104.90   43.56
   2  -8  -4  180.06   10.12
  -2  -8   4  190.80   10.91
   2  -8  -4  188.46   10.21
  -2  -8   3 1651.53   31.76
   2  -8  -3 1570.46   29.77
   2  -8  -3 1649.40   27.75
   2  -8  -2 2094.26   34.47
   2  -8  -2 2133.02   28.68
  -2  -8   2 2033.93   35.21
   2  -8  -1   25.94    4.37
  -2  -8   1   32.30    4.69
  -2  -8   0 4199.24   51.13
   2  -8   0 3919.01   49.50
   2  -8   1 1872.62   32.65
  -2  -8  -1 1839.52   20.75
  -2  -8  -1 1767.99   31.20
  -2  -8  -2   44.86    3.93
   2  -8   2   34.25    4.86
  -2  -8  -2   38.35    4.86
   2  -8   3 1474.60   28.94
  -2  -8  -3 1586.23   28.42
  -2  -8  -3 1534.84   26.82
  -2  -8  -4 1544.31   27.89
  -2  -8  -4 1528.74   30.04
   2  -8   4 1626.12   30.52
   2  -8   5 1259.04   26.91
  -2  -8  -5 1288.55   24.76
  -2  -8  -5 1300.76   30.09
   2  -8   6  137.29    8.91
  -2  -8  -6  146.61   11.36
  -2  -8  -7  153.58   12.94
   2  -8   7  155.07   14.24
   2  -8   8   92.84   12.70
  -2  -8  -8   75.88   10.09
  -2  -8  -9  418.68   23.81
   2  -8   9  421.97   26.10
   2  -8  10  425.41   28.24
  -2  -8 -10  387.61   24.95
  -2  -8 -11   33.94   11.13
   2  -8  11   13.63    9.80
  -2  -8 -12  162.29   19.55
   2  -8  12  144.91   20.65
   2  -6 -13  -11.19   12.21
   2  -6 -12  238.61   21.66
  -2  -6  12  239.82   23.57
   2  -6 -11  164.72   17.22
  -2  -6  11  194.64   20.11
   2  -6 -10   46.15   10.27
  -2  -6  10   55.53   12.12
  -2  -6   9 1659.13   48.06
   2  -6  -9 1500.26   42.82
  -2  -6   8  679.98   29.00
   2  -6  -8  683.34   26.74
  -2  -6   7  237.08   11.11
   2  -6  -7  245.68   15.14
  -2  -6   6 1954.29   32.53
   2  -6  -6 1843.25   38.39
   2  -6  -6 1921.08   29.73
   2  -6  -5 3588.67   42.73
   2  -6  -5 3552.20   50.34
  -2  -6   5 3528.59   45.09
   2  -6  -4  776.56   18.21
   2  -6  -4  764.40   20.06
  -2  -6   4  804.32   19.70
   2  -6  -3 1858.62   28.86
  -2  -6   3 1923.98   30.83
   2  -6  -3 1844.24   29.08
   2  -6  -2  907.49   19.65
   2  -6  -2  900.69   17.43
   2  -6  -1  121.17    7.12
  -2  -6   1   99.75    6.62
  -2  -6   0 1423.82   24.74
   2  -6   0 1395.79   24.33
  -2  -6   0 1344.56   12.59
  -2  -6  -1    6.62    1.60
  -2  -6  -1    8.65    2.56
  -2  -6  -2 3635.13   38.26
   2  -6   2 3707.80   42.85
  -2  -6  -2 3591.97   41.10
  -2  -6  -3 2698.54   36.13
  -2  -6  -3 2706.64   33.53
   2  -6   3 2606.78   35.01
  -2  -6  -4 3130.73   44.11
  -2  -6  -4 3162.67   36.51
   2  -6   4 3235.97   39.76
   2  -6   5  938.79   19.96
  -2  -6  -5  919.56   17.23
  -2  -6  -5  929.72   25.29
  -2  -6  -6 1393.87   33.68
   2  -6   6 1341.79   24.00
   2  -6   6 1341.01   36.30
   2  -6   7 1636.72   44.64
  -2  -6  -7 1586.58   39.51
  -2  -6  -8   12.54    6.35
   2  -6   8   25.41    7.83
   2  -6   9  506.66   28.03
  -2  -6  -9  542.48   26.51
  -2  -6 -10  337.02   22.94
   2  -6  10  385.75   27.03
  -2  -6 -11   75.69   13.59
   2  -6  11   70.92   15.05
   2  -6  12  141.01   20.11
  -2  -6 -12   90.03   16.13
  -2  -4  13   24.35   12.22
   2  -4 -13   30.47   12.28
  -2  -4  12  210.41   22.02
   2  -4 -12  193.61   19.62
  -2  -4  11  276.62   22.86
   2  -4 -11  240.34   20.06
   2  -4 -10   48.47   10.13
  -2  -4  10   52.46   10.99
  -2  -4   9 1794.78   49.66
   2  -4  -9 1714.25   45.41
  -2  -4   8  600.50   26.63
   2  -4  -8  574.72   24.40
  -2  -4   7  459.58   13.50
   2  -4  -7  446.87   19.67
  -2  -4   7  451.76   21.38
  -2  -4   6 2166.72   30.74
   2  -4  -6 2069.44   27.72
   2  -4  -6 2055.14   39.75
  -2  -4   6 2121.57   42.84
   2  -4  -5 4727.68   58.46
  -2  -4   5 4722.35   49.15
   2  -4  -5 4816.24   46.42
  -2  -4   4  144.01    7.35
   2  -4  -4  147.77    6.88
   2  -4  -4  146.66    8.67
   2  -4  -1  434.61   11.48
  -2  -4   1  484.24    7.26
  -2  -4   1  483.65   12.39
  -2  -4   0 1297.94   13.15
   2  -4   0 1275.29   20.05
  -2  -4   0 1296.14   20.18
  -2  -4  -1  299.92    9.17
  -2  -4  -1  297.47    7.56
   2  -4   1  320.66    9.53
  -2  -4  -3 1141.99   17.10
   2  -4   3 1177.43   18.90
  -2  -4  -3 1121.01   22.12
  -2  -4  -4 1533.29   29.52
   2  -4   4 1633.92   22.74
  -2  -4  -4 1578.45   19.51
  -2  -4  -5 1033.76   26.24
   2  -4   5 1038.04   28.41
   2  -4   5 1027.69   17.41
  -2  -4  -6 1565.87   35.41
   2  -4   6 1494.59   37.96
  -2  -4  -7 1377.46   36.04
   2  -4   7 1397.60   39.44
   2  -4   8   15.84    6.89
  -2  -4  -8    5.53    5.18
   2  -4   9  447.99   26.03
  -2  -4  -9  459.81   24.19
   2  -4  10  339.60   23.87
  -2  -4 -10  343.77   22.68
   2  -4  11   90.94   15.01
  -2  -4 -11   80.48   13.38
   2  -4  12  142.64   19.29
  -2  -4 -12  141.84   18.25
  -2  -2  13    1.45    9.77
   2  -2 -13  -17.43   10.82
  -2  -2  12  208.18   21.66
   2  -2 -12  179.38   18.88
   2  -2 -11  250.58   20.53
  -2  -2  11  258.13   21.74
  -2  -2  10  218.66   19.00
   2  -2 -10  196.19   16.80
  -2  -2   9 1134.87   38.57
   2  -2  -9 1027.31   35.02
   2  -2  -8  314.02   17.74
  -2  -2   8  307.25   18.49
   2  -2  -7  320.45   16.48
  -2  -2   7  315.20   17.82
  -2  -2   6 1452.55   33.94
  -2  -2   6 1416.21   21.56
   2  -2  -6 1426.38   31.91
   2  -2  -6 1392.91   19.58
   2  -2  -5  877.83   22.51
  -2  -2   5  904.36   23.94
   2  -2  -5  904.11   15.52
   2  -2  -4 4403.99   49.78
   2  -2  -3 4775.62   41.46
   2  -2  -3 4665.99   47.48
   2  -2  -2 3307.88   33.50
   2  -2  -1 1799.47   21.11
   2  -2  -1 1830.03   20.57
   2  -2   2  422.63    8.75
  -2  -2  -2  389.26   10.73
  -2  -2  -3 5249.39   53.44
   2  -2   3 5190.00   55.52
  -2  -2  -4 2995.46   42.26
   2  -2   4 3004.99   44.67
   2  -2   4 2938.28   26.25
  -2  -2  -5  669.12   20.80
   2  -2   5  634.96   22.02
   2  -2   6 1260.27   34.12
  -2  -2  -6 1279.24   31.88
  -2  -2  -7  533.92   22.05
   2  -2   7  531.92   23.96
  -2  -2  -8  113.21   11.66
   2  -2   8  112.03   12.78
  -2  -2  -9  526.83   25.64
   2  -2   9  516.95   27.77
  -2  -2 -10  408.22   24.33
   2  -2  10  418.66   26.79
  -2  -2 -11  116.16   14.72
   2  -2  11  136.96   18.02
   2  -2  12  111.12   17.87
  -2  -2 -12  118.67   16.34
   2   0 -13   14.05   10.02
  -2   0  13    2.54   10.33
  -2   0  12  337.74   26.67
   2   0 -12  324.48   24.26
  -2   0  11  493.65   29.23
   2   0 -11  476.54   27.34
  -2   0  10  146.56   15.57
   2   0 -10  162.41   15.80
  -2   0   9  965.80   35.26
   2   0  -9  953.27   32.79
   2   0  -8  311.23   17.60
  -2   0   8  329.32   19.16
  -2   0   7  118.63   10.72
   2   0  -7  112.00    9.86
   2   0  -6 2873.97   29.44
   2   0  -6 2948.69   46.58
  -2   0   6 2920.62   48.91
  -2   0   5  965.92   24.57
   2   0  -5 1000.12   15.64
   2   0  -5  975.77   23.44
   2   0  -4 2320.49   25.41
  -2   0   4 2248.02   34.01
   2   0  -4 2328.89   33.46
  -2   0   0 2147.33   20.82
  -2   0  -2   63.78    4.60
   2   0   2   81.48    5.21
   2   0   2   86.74    3.16
   2   0   3 5302.42   55.80
  -2   0  -3 5352.23   53.77
  -2   0  -4 5139.32   58.01
   2   0   4 5123.51   60.55
   2   0   5   26.71    5.51
  -2   0  -5    8.72    3.64
  -2   0  -6 2268.42   42.75
   2   0   6 2247.15   45.58
   2   0   7  724.16   27.59
  -2   0  -7  711.10   25.44
   2   0   8   98.25   11.86
  -2   0  -8  110.83   11.72
  -2   0  -9  805.31   31.49
   2   0   9  794.85   34.18
  -2   0 -10  631.78   30.15
   2   0  10  649.92   32.10
   2   0  11  104.37   15.45
  -2   0 -11   93.36   14.16
   2   0  12  110.74   16.86
  -2   0 -12  117.63   16.20
  -2   2  13   -4.23   10.36
   2   2 -13   17.06   10.68
  -2   2  12  195.14   20.75
   2   2 -12  183.76   18.90
  -2   2  11  244.66   21.52
   2   2 -11  229.95   19.20
  -2   2  10  225.34   19.25
   2   2 -10  200.56   16.61
   2   2  -9 1091.02   34.59
  -2   2   9 1089.11   37.75
  -2   2   8  315.26   18.44
   2   2  -8  308.16   17.24
   2   2  -7  306.35   15.63
  -2   2   7  306.86   16.99
   2   2  -6 1421.71   31.04
  -2   2   6 1381.18   32.50
   2   2  -5  881.55   16.21
  -2   2   5  892.43   23.39
   2   2  -5  867.86   21.66
   2   2  -4 4502.71   41.35
   2   2  -4 4517.42   48.50
   2   2  -4 4367.16   49.30
  -2   2   4 4342.41   50.11
   2   2  -3 4802.15   47.00
   2   2  -2 3223.81   31.82
  -2   2   2 3204.69   30.66
   2   2  -1 1864.64   19.48
   2   2  -1 1887.94   21.85
   2   2   2  432.19   12.17
  -2   2  -2  399.31   10.86
   2   2   3 5168.06   55.65
  -2   2  -3 5120.21   52.32
   2   2   4 2960.85   44.28
  -2   2  -4 3048.18   42.20
   2   2   5  655.43   22.02
  -2   2  -5  639.24   20.26
   2   2   6 1281.62   34.13
  -2   2  -6 1298.42   31.64
  -2   2  -7  517.75   21.54
   2   2   7  524.07   23.31
  -2   2  -8  128.60   12.22
   2   2   8  117.11   12.55
  -2   2  -9  511.83   25.18
   2   2   9  533.16   27.22
  -2   2 -10  407.78   24.34
   2   2  10  369.19   25.26
  -2   2 -11  113.76   14.75
   2   2  11  118.96   16.44
  -2   2 -12   99.75   14.85
   2   2  12   80.17   15.83
   2   4 -12  186.69   18.81
  -2   4  12  202.38   21.71
   2   4 -11  250.38   19.67
  -2   4  11  249.85   20.98
   2   4 -10   41.09    8.79
  -2   4  10   47.13    9.95
   2   4  -9 1769.26   44.06
  -2   4   9 1761.17   46.75
  -2   4   8  616.43   25.49
   2   4  -8  576.85   22.97
   2   4  -7  449.72   18.59
  -2   4   7  444.31   19.97
   2   4  -6 2152.29   38.17
  -2   4   6 2116.49   40.69
  -2   4   5 4810.39   59.61
   2   4  -5 4736.48   54.81
   2   4  -5 4706.58   58.37
   2   4  -4  171.70    9.39
  -2   4   4  138.05    8.29
   2   4  -4  155.86    7.88
  -2   4   3 7599.53   66.23
   2   4  -1  462.21   11.26
  -2   4   1  467.56    9.88
  -2   4   1  456.75   10.42
  -2   4   0 1267.08   16.86
  -2   4   0 1262.07   17.07
   2   4   0 1241.96   19.02
  -2   4  -1  255.45    8.09
  -2   4  -1  264.35    7.89
   2   4   2 5679.43   55.88
  -2   4  -3 1130.98   21.86
  -2   4  -3 1147.51   23.23
   2   4   3 1167.97   24.64
  -2   4  -4 1621.67   29.51
   2   4   4 1555.19   31.71
   2   4   5 1059.91   28.61
  -2   4  -5 1059.13   25.94
  -2   4  -6 1517.36   34.17
   2   4   6 1513.46   38.00
   2   4   7 1379.83   38.27
  -2   4  -7 1366.24   35.32
   2   4   8   13.17    5.60
  -2   4  -8    6.41    5.94
  -2   4  -9  449.54   23.51
   2   4   9  435.15   25.29
  -2   4 -10  346.54   22.42
   2   4  10  340.88   24.21
   2   4  11   65.54   12.99
  -2   4 -11   64.41   11.46
   2   4  12  157.40   21.06
  -2   4 -12  154.14   18.49
   2   6 -12  195.83   18.74
  -2   6  12  239.51   22.09
   2   6 -11  165.96   16.15
  -2   6  11  187.73   19.01
  -2   6  10   65.65   11.75
   2   6 -10   48.40    8.88
   2   6  -9 1531.42   40.42
  -2   6   9 1454.45   43.20
   2   6  -8  662.04   24.50
  -2   6   8  655.89   26.91
  -2   6   7  242.97   15.28
   2   6  -7  245.92   13.82
   2   6  -6 2014.84   40.71
   2   6  -6 1945.01   35.91
  -2   6   5 3512.48   51.03
   2   6  -5 3472.93   45.03
   2   6  -5 3601.56   52.40
   2   6  -4  825.13   17.74
   2   6  -4  772.46   21.35
  -2   6   4  750.53   20.40
  -2   6   3 1906.28   30.18
   2   6  -3 1951.12   24.38
   2   6  -3 1892.49   31.70
   2   6  -2  848.52   19.14
   2   6  -2  888.41   12.07
  -2   6   2  883.18   18.25
   2   6  -1  106.51    6.49
  -2   6   1  103.89    5.86
  -2   6   1   97.67    5.24
  -2   6   0 1376.48   19.03
   2   6   0 1383.67   23.46
  -2   6   0 1395.85   21.69
  -2   6  -1   19.08    2.57
  -2   6  -1    8.06    2.78
  -2   6  -2 3736.58   43.64
   2   6   2 3686.93   45.69
  -2   6  -2 3669.58   38.91
   2   6   3 2695.40   41.24
  -2   6  -3 2573.57   38.83
  -2   6  -3 2587.24   34.92
  -2   6  -4 3175.42   47.17
  -2   6  -4 3177.13   42.91
   2   6   4 3097.32   48.19
  -2   6  -5  924.91   26.59
   2   6   5  893.66   27.16
  -2   6  -5  928.28   24.32
  -2   6  -6 1339.98   32.15
   2   6   6 1381.94   36.19
  -2   6  -7 1622.90   38.13
   2   6   7 1566.74   41.54
  -2   6  -8    8.67    4.85
   2   6   8    6.56    6.37
  -2   6  -9  501.97   24.86
   2   6   9  494.63   27.05
  -2   6 -10  331.48   21.56
   2   6  10  329.02   24.53
   2   6  11   73.73   14.19
  -2   6 -11   58.77   11.28
   2   6  12  125.59   17.85
  -2   8  12  129.95   17.52
   2   8 -11   86.16   12.48
  -2   8  11  130.17   15.99
  -2   8  10   83.60   12.75
   2   8 -10   98.94   12.21
   2   8  -9  685.28   27.03
  -2   8   9  637.68   29.67
   2   8  -8  292.61   16.43
  -2   8   8  297.44   18.55
  -2   8   7  140.79   12.18
   2   8  -7  141.95   10.88
   2   8  -7  134.08   12.41
  -2   8   6 2069.49   42.64
   2   8  -6 2185.34   37.67
   2   8  -6 2182.35   45.29
  -2   8   5 3103.19   49.32
   2   8  -5 3075.79   41.11
   2   8  -5 3096.29   50.83
  -2   8   4  183.24   10.77
   2   8  -4  181.80   11.45
   2   8  -4  186.04    8.14
   2   8  -3 1626.97   32.05
  -2   8   3 1608.40   29.89
   2   8  -2 1899.23   17.51
   2   8  -2 1998.64   33.58
  -2   8   1   37.05    4.67
  -2   8   1   40.47    3.82
   2   8   0 4030.52   48.35
  -2   8   0 3921.49   45.61
  -2   8   0 3888.45   37.85
  -2   8  -1 1886.87   30.70
  -2   8  -1 1877.32   24.14
   2   8   2   32.04    5.00
  -2   8  -2   42.54    4.07
  -2   8  -2   43.47    5.49
  -2   8  -3 1499.77   30.50
  -2   8  -3 1469.65   25.57
  -2   8  -4 1610.80   34.13
  -2   8  -4 1631.87   29.79
  -2   8  -5 1288.94   32.77
   2   8   5 1256.62   33.41
  -2   8  -5 1274.34   28.64
   2   8   6  145.39   12.38
  -2   8  -6  142.60   11.96
  -2   8  -6  140.91   10.57
   2   8   7  166.06   14.81
  -2   8  -7  168.91   12.74
  -2   8  -8   93.14   10.70
   2   8   8   81.13   11.55
   2   8   9  409.28   24.91
  -2   8  -9  406.98   22.47
   2   8  10  391.44   26.59
  -2   8 -10  433.74   24.58
   2   8  11   15.49    9.59
  -2   8 -11    6.16    7.49
   2   8  12  161.55   20.61
  -2  10  11  225.45   20.41
  -2  10  10   44.45   10.42
  -2  10   9  346.86   22.58
   2  10  -9  363.37   19.57
  -2  10   8  186.04   15.84
   2  10  -8  177.73   15.49
   2  10  -8  172.65   12.79
  -2  10   7  145.54   13.31
   2  10  -7  130.15   10.14
   2  10  -7  137.47   12.99
   2  10  -6 1050.60   25.11
  -2  10   6  994.36   30.84
   2  10  -5  700.84   17.94
  -2  10   5  720.35   24.26
   2  10  -5  696.51   24.71
  -2  10   4  834.07   24.70
   2  10  -4  815.09   25.63
   2  10  -4  859.12   17.01
  -2  10   3 1519.19   31.52
   2  10  -3 1532.05   33.64
  -2  10   2  956.63   23.67
  -2  10   2  934.45   19.77
  -2  10   1  680.38   19.70
  -2  10   1  679.18   15.11
   2  10  -1  660.26   20.47
  -2  10   0  882.33   22.24
  -2  10   0  886.18   16.30
  -2  10  -1 1755.03   23.80
  -2  10  -1 1728.23   32.61
   2  10   1 1668.89   33.38
  -2  10  -2   26.29    5.06
  -2  10  -2   30.11    3.63
   2  10   2   27.23    5.16
  -2  10  -3 1649.95   34.91
  -2  10  -3 1655.81   27.46
   2  10   4 2347.05   45.60
  -2  10  -4 2401.17   45.06
  -2  10  -4 2415.48   36.91
  -2  10  -5   11.34    4.01
  -2  10  -5    9.03    4.32
   2  10   5   15.45    5.32
   2  10   6 1296.35   37.96
  -2  10  -6 1247.71   31.30
  -2  10  -6 1290.92   37.58
  -2  10  -7  458.04   23.36
  -2  10  -7  468.79   20.31
   2  10   7  421.48   23.23
  -2  10  -8   48.69    8.20
   2  10   8   65.58   11.60
   2  10   9  302.15   22.53
  -2  10  -9  287.18   19.11
   2  10  10  251.27   21.78
   2  10  11   76.13   14.73
  -2  12  11  214.44   20.63
  -2  12  10   12.75    9.63
  -2  12   9  479.54   26.78
   2  12  -9  544.46   28.98
   2  12  -8  287.20   20.24
  -2  12   8  295.51   19.86
  -2  12   7   91.47   11.38
   2  12  -7  101.34   12.73
  -2  12   6  356.74   19.35
   2  12  -6  354.62   19.75
  -2  12   5  111.76   10.79
   2  12  -5  107.44   11.27
   2  12  -4  857.61   28.60
  -2  12   4  857.78   26.80
  -2  12   3  844.38   25.51
   2  12  -3  933.16   27.89
   2  12  -2  973.00   28.39
  -2  12   2 1033.11   26.87
  -2  12   2 1022.24   21.36
  -2  12   1  121.36    9.32
   2  12  -1  112.73   10.13
  -2  12   1  112.79    6.50
  -2  12   0 1782.08   24.76
  -2  12   0 1800.54   36.35
   2  12   1 1808.73   38.02
  -2  12  -1 1910.74   25.44
   2  12   2   10.94    4.52
  -2  12  -2    8.83    2.86
  -2  12  -2    7.43    4.74
   2  12   3  863.13   27.81
  -2  12  -3  827.88   26.81
  -2  12  -3  830.84   18.89
   2  12   4  975.43   30.67
  -2  12  -4 1017.96   23.15
  -2  12  -4 1031.27   30.75
  -2  12  -5  107.52    8.52
   2  12   5  104.42   11.66
  -2  12  -5   92.69   10.42
  -2  12  -6  694.30   28.33
   2  12   6  662.47   28.21
  -2  12  -6  622.54   21.71
   2  12   7  325.78   21.19
  -2  12  -7  383.30   22.47
  -2  12  -7  361.68   17.97
   2  12   8   54.10   11.04
  -2  12  -8   70.33    9.32
   2  12   9  198.41   19.56
   2  12  10  227.66   21.67
   2  12  11   40.31   12.56
  -2  14  10   55.59   12.19
   2  14  -9  251.37   21.02
  -2  14   9  218.14   19.57
   2  14  -8  114.89   13.71
  -2  14   8  130.55   14.70
   2  14  -7  150.42   15.01
  -2  14   7  144.01   14.46
  -2  14   6  333.23   20.05
   2  14  -6  334.79   20.92
  -2  14   5  657.01   26.26
   2  14  -5  653.41   27.31
   2  14  -4   33.00    7.27
  -2  14   4   25.40    6.39
  -2  14   3 1231.72   26.99
  -2  14   3 1248.56   33.46
   2  14  -3 1288.42   36.01
   2  14  -2 1187.60   33.39
  -2  14   2 1152.81   23.44
  -2  14   1    5.07    4.35
   2  14  -1    2.14    4.36
  -2  14   0  659.04   23.57
   2  14   0  730.98   26.30
  -2  14  -1  394.66   19.08
   2  14   1  357.48   18.41
   2  14   2  275.08   16.56
  -2  14  -2  255.05   15.80
   2  14   3  435.93   21.36
  -2  14  -3  417.22   20.30
  -2  14  -4  559.35   24.23
   2  14   4  508.27   23.68
   2  14   5   78.51   10.96
  -2  14  -5   83.71   11.09
  -2  14  -6  518.98   26.44
   2  14   6  559.27   27.32
  -2  14  -7  435.03   25.20
   2  14   7  402.88   24.72
  -2  14  -8   34.81   10.78
   2  14   8   38.24   10.49
   2  14   9  106.29   15.48
   2  14  10  126.89   18.84
   2  16 -10   13.05    9.14
  -2  16   9  279.74   22.87
   2  16  -9  371.35   26.58
  -2  16   8  235.38   19.83
   2  16  -8  243.20   21.65
  -2  16   7   18.78    8.12
   2  16  -7   12.97    6.86
  -2  16   6  541.11   26.51
   2  16  -6  570.41   28.63
  -2  16   5  580.24   26.17
   2  16  -5  549.90   26.66
   2  16  -4   92.75   11.60
  -2  16   4   91.48   11.29
  -2  16   3   91.06   10.33
   2  16  -3  108.58   12.10
   2  16  -2  169.03   14.36
  -2  16   2  186.78   14.71
  -2  16   1  158.44   12.79
   2  16  -1  150.43   13.28
   2  16   0  546.85   24.47
  -2  16   0  468.67   21.81
   2  16   1  177.95   15.07
  -2  16  -1  217.06   16.27
  -2  16  -2  111.55   12.31
   2  16   2  120.59   12.88
   2  16   3  575.54   26.13
  -2  16  -3  554.87   25.58
  -2  16  -4  535.24   25.30
   2  16   4  468.38   24.89
   2  16   5  121.43   13.97
  -2  16  -5  129.00   13.96
  -2  16  -6  195.89   17.85
   2  16   6  193.49   17.49
   2  16   7  369.91   25.04
  -2  16  -7  395.94   25.57
  -2  16  -8    9.52    9.02
   2  16   8    7.03    8.46
   2  16   9  148.88   18.47
   2  18  -9  163.11   20.60
  -2  18   8   63.70   12.08
   2  18  -8   77.25   14.26
   2  18  -7   32.15   10.65
  -2  18   7   23.28    9.34
   2  18  -6  415.53   26.17
  -2  18   6  366.01   23.66
  -2  18   5  536.29   26.53
   2  18  -5  500.60   27.63
   2  18  -4    3.91    6.41
  -2  18   4    6.45    6.02
   2  18  -3  275.54   19.71
  -2  18   3  285.38   19.25
  -2  18   2  302.51   18.89
   2  18  -2  265.97   19.51
  -2  18   1   30.22    7.76
   2  18  -1   39.40    8.30
   2  18   0  393.20   22.37
  -2  18   0  325.12   20.44
  -2  18  -1  202.34   15.77
   2  18   1  182.87   16.14
   2  18   2  108.84   12.72
  -2  18  -2  103.74   12.25
  -2  18  -3  246.39   18.81
   2  18   3  267.17   19.16
   2  18   4  245.92   19.62
  -2  18  -4  274.41   20.44
   2  18   5  139.59   15.43
  -2  18  -5  138.21   15.44
  -2  18  -6   35.08   11.33
   2  18   6    6.98    8.64
  -2  18  -7   72.93   13.72
   2  18   7   77.05   12.47
  -2  18  -8   20.52    9.95
   2  18   8    4.64    9.26
  -2  18  -9  106.75   18.04
   2  20  -8   32.53   12.91
  -2  20   7   15.25    8.82
   2  20  -7   46.70   12.91
  -2  20   6  162.18   17.63
   2  20  -6  150.57   18.15
  -2  20   5  139.99   15.68
   2  20  -5  104.09   14.45
   2  20  -4   46.80   11.19
  -2  20   4   60.02   11.21
   2  20  -3  216.52   18.74
  -2  20   3  196.88   17.41
   2  20  -2  275.51   20.52
  -2  20   2  268.83   19.59
  -2  20   1   -1.17    6.03
   2  20  -1    6.91    7.63
   2  20   0  290.55   21.05
  -2  20   0  258.11   19.77
   2  20   1  236.10   19.46
  -2  20  -1  271.84   20.59
  -2  20  -2   32.19    8.85
   2  20   2   39.47    9.91
  -2  20  -3  175.48   16.95
   2  20   3  185.59   18.68
  -2  20  -4  269.04   21.68
   2  20   4  250.52   20.75
   2  20   5    1.67    8.96
  -2  20  -5   -0.32    7.62
  -2  20  -6  118.18   16.75
   2  20   6  121.41   16.97
  -2  20  -7  101.46   15.78
   2  20   7   83.73   15.10
   2  22  -7   -4.25   10.68
   2  22  -6   69.14   15.20
   2  22  -5   29.61   11.20
  -2  22   5   -1.42    8.85
  -2  22   4   84.81   14.17
   2  22  -4   62.86   12.52
  -2  22   3  105.90   14.98
   2  22  -3  133.80   17.07
  -2  22   2  150.92   16.86
   2  22  -2  128.96   16.02
  -2  22   1   23.23    9.09
   2  22  -1   15.08    8.70
   2  22   0  170.38   18.01
  -2  22   0  139.71   15.78
  -2  22  -1  176.22   17.67
   2  22   1  167.04   17.93
  -2  22  -2   22.55    8.77
   2  22   2   30.52   10.58
   2  22   3   76.49   14.05
  -2  22  -3   62.57   12.70
   2  22   4  125.79   16.93
  -2  22  -4  103.94   15.62
   2  22   5   -5.16    8.89
  -2  22  -5   -5.83    9.31
  -2  22  -6   64.63   14.23
   2  22   6   73.76   15.48
   2  24  -4   -7.20    8.99
   2  24  -3   93.53   16.70
   2  24  -2  107.75   16.97
  -2  24   2  100.89   15.58
   2  24  -1    3.29    9.57
  -2  24   1    1.70    8.78
   2  24   0  113.14   16.22
  -2  24   0   85.05   15.42
   2  24   1   84.14   15.39
  -2  24  -1  116.59   16.20
   2  24   2    1.42    9.70
  -2  24  -2   21.74   10.57
   2  24   3   76.42   15.75
  -3 -25   2   72.93   14.97
  -3 -25   1   15.94   11.53
   3 -25  -1   27.18   12.08
   3 -25   0   -1.33    9.90
  -3 -25   0   29.06   12.42
   3 -25   1   77.63   16.08
  -3 -23   5   76.66   15.79
  -3 -23   4   24.46   11.22
   3 -23  -4   45.44   12.34
  -3 -23   3  -10.52    9.75
   3 -23  -3   -2.03    8.52
   3 -23  -2  167.62   18.92
  -3 -23   2  202.19   21.54
   3 -23  -1    3.51    8.70
  -3 -23   1    0.34    7.98
  -3 -23   0   18.46    9.73
   3 -23   0    8.81    8.45
   3 -23   1  177.23   19.53
  -3 -23  -1  147.56   17.97
  -3 -23  -2    2.45    9.67
   3 -23   2    4.15    9.25
   3 -23   3   29.76   11.69
  -3 -21   6   43.25   12.28
   3 -21  -5  150.23   18.06
  -3 -21   5  164.99   18.71
   3 -21  -4   27.83   10.68
  -3 -21   4   57.11   12.67
   3 -21  -3   19.64   10.04
  -3 -21   3    8.58    8.45
   3 -21  -2  258.72   21.81
  -3 -21   2  239.92   20.86
  -3 -21   1   12.42    9.10
   3 -21  -1    3.16    8.08
  -3 -21   0   19.92    8.24
   3 -21   0   13.45    8.32
   3 -21   1  286.83   22.84
  -3 -21  -1  248.01   21.12
  -3 -21  -2   -3.00    8.01
   3 -21   2    9.00    8.64
   3 -21   3   20.79    9.78
  -3 -21  -3    3.46    7.22
  -3 -21  -4  128.72   16.02
   3 -21   4  149.01   17.61
   3 -21   5   11.33    9.23
  -3 -19   7   64.52   11.85
   3 -19  -6   12.86    8.36
  -3 -19   6   18.29    8.63
   3 -19  -5  298.73   21.57
  -3 -19   5  302.95   22.13
  -3 -19   4   10.90    8.24
   3 -19  -4   19.55    8.97
   3 -19  -3   65.15   11.17
  -3 -19   3   79.38   12.22
  -3 -19   2  535.22   28.45
   3 -19  -2  534.98   28.16
   3 -19  -1   -3.71    6.88
  -3 -19   1    0.11    7.12
  -3 -19   0  165.70   16.86
   3 -19   0  132.81   15.14
   3 -19   1  579.77   29.53
  -3 -19  -1  535.88   28.07
  -3 -19  -2    9.50    7.53
   3 -19   2   -7.91    7.42
   3 -19   3   47.88   10.09
  -3 -19  -3   49.06   10.03
  -3 -19  -4  460.12   25.83
   3 -19   4  482.80   26.94
   3 -19   5    8.67    7.55
  -3 -17   7   -0.30    7.26
   3 -17  -6  180.56   16.15
  -3 -17   6  201.82   17.02
   3 -17  -5 1020.85   36.29
  -3 -17   5 1062.64   37.53
   3 -17  -4   20.41    6.76
  -3 -17   4   28.92    8.73
   3 -17  -3   96.53   11.74
  -3 -17   3  105.14   12.68
  -3 -17   2  387.62   22.68
   3 -17  -2  429.96   24.05
  -3 -17   1   88.80   11.79
   3 -17  -1   73.61   11.29
   3 -17   0   18.36    6.91
  -3 -17   0   28.67    7.83
   3 -17   1  321.84   20.31
  -3 -17  -1  319.52   20.69
   3 -17   2   65.42   10.13
  -3 -17  -2   87.03   11.52
   3 -17   3   37.53    8.72
  -3 -17  -3   47.07    8.86
   3 -17   4  690.36   29.65
  -3 -17  -4  619.78   27.74
   3 -17   5   29.67    7.85
  -3 -17  -5   48.12    9.87
   3 -17   6   20.19    7.55
   3 -17   9   30.07   13.41
   3 -15  -8  319.28   20.04
   3 -15  -7   19.75    7.24
  -3 -15   7   27.39    8.21
   3 -15  -7    4.65    5.63
   3 -15  -6   84.02    9.68
   3 -15  -6   67.58    9.85
  -3 -15   6   81.11   10.44
  -3 -15   5  794.33   30.36
   3 -15  -5  794.84   29.73
   3 -15  -5  796.67   25.22
  -3 -15   4    3.02    5.12
   3 -15  -4    9.53    5.92
   3 -15  -3  172.28   14.11
  -3 -15   3  202.94   15.45
   3 -15  -2 1196.36   35.92
  -3 -15   2 1145.62   35.25
   3 -15  -1    4.05    4.79
  -3 -15   1   -2.14    5.56
  -3 -15   0  229.28   15.77
   3 -15   0  181.78   14.37
  -3 -15  -1  727.69   27.41
   3 -15   1  786.69   29.02
   3 -15   2  115.61   11.54
  -3 -15  -2  113.01   11.51
   3 -15   3   79.88   10.56
  -3 -15  -3   91.28   10.61
   3 -15   4  802.28   29.81
  -3 -15  -4  730.94   27.79
   3 -15   5   47.57    8.80
  -3 -15  -5   48.78    8.43
   3 -15   6   15.38    6.62
   3 -15   9   32.78   12.21
   3 -15  10  182.21   23.02
  -3 -13  11  289.47   27.35
   3 -13 -10   -2.67    7.42
  -3 -13  10   -2.70    9.57
   3 -13  -9  105.03   13.32
   3 -13  -8  461.05   23.71
  -3 -13   8  455.74   22.11
   3 -13  -7    9.56    6.37
  -3 -13   7   14.75    5.63
   3 -13  -7   16.38    7.21
   3 -13  -6  101.52   10.49
   3 -13  -6  102.79   10.60
  -3 -13   6  121.36   11.75
   3 -13  -5  551.21   22.78
   3 -13  -5  563.45   20.66
  -3 -13   5  535.62   23.01
   3 -13  -4  693.50   21.20
   3 -13  -4  682.50   25.20
  -3 -13   4  707.63   26.15
   3 -13  -3   51.86    8.33
  -3 -13   3   85.71    9.76
  -3 -13   2 1463.79   36.84
   3 -13  -2 1469.75   36.95
  -3 -13   1    2.85    4.28
   3 -13  -1    7.12    4.62
  -3 -13   0  122.75   11.17
   3 -13   0  101.46   10.43
  -3 -13  -1 1526.98   36.98
   3 -13   1 1565.14   37.93
  -3 -13  -2    8.16    4.97
   3 -13   2    5.04    4.42
  -3 -13  -3  185.72    9.60
  -3 -13  -3  203.33   13.49
   3 -13   3  173.91   13.02
  -3 -13  -4  998.79   24.97
   3 -13   4 1064.48   31.44
  -3 -13  -4  999.55   29.96
   3 -13   5   29.07    6.92
  -3 -13  -5   23.40    5.55
  -3 -13  -5   34.91    6.83
  -3 -13  -6  169.73   12.84
   3 -13   6  149.67   12.38
  -3 -13  -7  852.69   30.17
  -3 -13  -8    3.06    5.93
   3 -13   9   -5.09    9.41
  -3 -13  -9   24.47    9.65
   3 -13  10  216.13   23.13
  -3 -11  12   16.61   11.69
  -3 -11  11  360.64   28.11
   3 -11 -11  329.31   24.03
  -3 -11  10   -2.40    8.98
   3 -11 -10   -4.28    7.07
   3 -11  -9   88.79   12.07
   3 -11  -8  406.76   21.54
  -3 -11   8  361.09   17.99
  -3 -11   7   22.97    5.50
   3 -11  -7   18.43    6.01
   3 -11  -7   13.55    4.58
   3 -11  -6  405.85   17.95
   3 -11  -6  426.54   19.53
   3 -11  -5 1261.86   30.63
   3 -11  -5 1275.10   31.61
  -3 -11   5 1234.12   32.60
   3 -11  -4  690.74   23.19
   3 -11  -4  661.03   20.19
  -3 -11   4  707.08   24.10
   3 -11  -3   85.81    8.99
  -3 -11   3  110.80    9.76
   3 -11  -2 2350.26   44.04
  -3 -11   2 2369.97   44.40
  -3 -11   1   39.80    6.52
   3 -11  -1   34.76    6.26
   3 -11   0    8.19    4.76
  -3 -11   0    9.76    4.23
  -3 -11  -1 2678.08   45.49
   3 -11   1 2629.97   46.12
  -3 -11  -2   51.14    4.55
   3 -11   2   61.42    7.47
  -3 -11  -2   46.64    6.56
   3 -11   3  434.53   18.50
  -3 -11  -3  475.14   15.10
  -3 -11  -3  459.75   18.30
  -3 -11  -4 1238.09   29.91
   3 -11   4 1247.83   31.40
  -3 -11  -4 1214.50   27.61
  -3 -11  -5   24.44    5.12
  -3 -11  -5   27.55    5.90
   3 -11   5   13.99    5.01
   3 -11   6  139.01   10.95
  -3 -11  -6  165.59   12.68
  -3 -11  -7  646.50   26.38
  -3 -11  -8   12.39    6.91
   3 -11   8    0.88    8.01
  -3 -11  -9   16.72    6.92
   3 -11   9    8.04    7.89
  -3 -11 -10  419.96   26.19
   3 -11  10  452.58   31.03
   3 -11  11    1.59   10.49
   3  -9 -12   37.81   10.95
  -3  -9  12   34.90   11.82
  -3  -9  11  485.38   30.80
   3  -9 -11  442.90   27.34
   3  -9 -10    7.72    6.39
  -3  -9  10    1.91    7.68
   3  -9  -9  165.92   15.24
  -3  -9   9  182.49   17.59
  -3  -9   8  391.30   17.22
   3  -9  -8  422.99   21.83
   3  -9  -7  118.67    9.19
  -3  -9   7  152.75   11.17
   3  -9  -7  153.92   12.37
   3  -9  -6  313.61   15.85
  -3  -9   6  353.85   16.16
   3  -9  -6  303.83   14.24
  -3  -9   5 1923.01   37.79
   3  -9  -5 1875.78   36.53
   3  -9  -5 1861.74   35.44
   3  -9  -4  325.80   13.76
  -3  -9   4  319.83   15.10
   3  -9  -4  294.55   13.78
   3  -9  -3  347.23   13.07
   3  -9  -3  340.35   14.94
   3  -9  -2 2835.71   44.20
  -3  -9   2 2742.51   44.41
  -3  -9   1  168.25   10.56
   3  -9  -1  148.21    9.77
  -3  -9   0   10.65    3.92
   3  -9   0    5.89    3.46
  -3  -9  -1 2193.30   24.52
   3  -9   1 2213.63   38.41
  -3  -9  -1 2134.39   37.51
  -3  -9  -2   21.62    3.41
   3  -9   2   19.02    4.19
  -3  -9  -2   17.17    4.01
  -3  -9  -3  457.20   15.97
  -3  -9  -3  448.02   14.69
   3  -9   4 2894.57   44.99
  -3  -9  -4 2961.11   42.64
  -3  -9  -4 2877.78   43.49
  -3  -9  -5    1.67    3.52
   3  -9   5    4.92    4.07
  -3  -9  -5    0.49    3.16
   3  -9   6  304.99   13.92
  -3  -9  -6  340.23   17.42
   3  -9   7  761.75   31.54
  -3  -9  -7  732.70   27.46
  -3  -9  -8   13.44    6.58
   3  -9   8   22.09    9.06
   3  -9   9   29.56   10.39
  -3  -9  -9    8.68    6.47
   3  -9  10  489.12   31.34
  -3  -9 -10  411.31   26.50
  -3  -9 -11   11.51    8.45
   3  -9  11    9.06   10.02
   3  -7 -12   49.85   12.19
  -3  -7  12   56.63   13.76
   3  -7 -11  315.01   23.10
  -3  -7  11  338.60   25.33
  -3  -7  10  124.76   15.77
   3  -7 -10   92.20   12.43
  -3  -7   9  105.70   13.81
   3  -7  -9   86.61   11.24
   3  -7  -8  569.59   24.70
  -3  -7   8  544.81   18.69
  -3  -7   8  592.34   27.14
   3  -7  -7  121.03   11.17
   3  -7  -7  119.26    8.37
  -3  -7   7  125.29    8.94
   3  -7  -6  702.82   23.30
   3  -7  -6  672.50   19.18
  -3  -7   6  734.19   21.31
  -3  -7   5 4570.67   57.00
   3  -7  -5 4620.60   54.37
   3  -7  -5 4542.02   59.05
   3  -7  -4    9.27    3.56
  -3  -7   4    9.89    3.74
   3  -7  -4   11.96    3.00
  -3  -7   3  603.28   18.44
   3  -7  -3  558.62   16.11
   3  -7  -3  532.14   16.59
  -3  -7   2 2418.77   37.66
  -3  -7   2 2378.95   23.15
   3  -7  -1   19.97    4.10
  -3  -7   1   19.06    4.20
  -3  -7   0 1410.59   27.18
  -3  -7   0 1396.30   15.21
   3  -7   0 1324.82   26.52
  -3  -7  -1 6414.26   64.91
  -3  -7  -2   62.85    5.48
   3  -7   2   57.55    5.48
  -3  -7  -2   60.58    4.85
  -3  -7  -3  723.87   18.54
   3  -7   3  670.88   18.49
  -3  -7  -3  738.67   18.36
   3  -7   4 3051.93   41.89
  -3  -7  -4 3040.84   38.54
  -3  -7  -4 3020.45   44.37
   3  -7   5  305.07   12.38
  -3  -7  -5  343.42   15.72
  -3  -7  -5  314.09   11.16
  -3  -7  -6   13.32    5.38
   3  -7   6   13.05    3.68
   3  -7   6    8.45    4.82
   3  -7   7  314.94   19.80
  -3  -7  -7  291.35   17.04
   3  -7   8    9.88    7.38
  -3  -7  -8   10.24    5.36
   3  -7   9   13.78    8.66
  -3  -7  -9   14.75    7.59
  -3  -7 -10  533.33   29.47
   3  -7  10  610.45   33.14
   3  -7  11   32.65   11.59
  -3  -7 -11    0.52    8.19
  -3  -7 -12   84.70   15.56
   3  -7  12   28.30   13.23
   3  -5 -13  112.88   17.52
   3  -5 -12   13.89    8.92
  -3  -5  12   22.16   12.21
   3  -5 -11  495.45   28.07
  -3  -5  11  546.84   31.05
   3  -5 -10   -0.30    7.06
  -3  -5  10   -3.29    7.78
   3  -5  -9  667.78   28.79
  -3  -5   9  758.77   32.15
  -3  -5   8 1985.24   48.21
   3  -5  -8 1919.74   44.85
  -3  -5   7    6.76    2.75
   3  -5  -7    8.75    3.15
   3  -5  -7   13.98    5.16
  -3  -5   7   15.62    6.08
   3  -5  -6  357.54   12.50
  -3  -5   6  375.38   13.81
   3  -5  -6  343.43   16.28
   3  -5  -5 4584.06   58.80
   3  -5  -5 4670.14   50.79
  -3  -5   5 4625.63   53.27
   3  -5  -4   15.44    3.53
   3  -5  -4   17.30    3.38
  -3  -5   4    8.78    2.86
   3  -5  -3 1186.56   22.59
   3  -5  -3 1188.97   23.17
   3  -5  -2 4477.63   44.82
   3  -5  -2 4385.01   47.30
   3  -5  -1  713.44   16.86
  -3  -5   1  691.65   10.33
  -3  -5   0 1095.53   14.16
   3  -5   0 1046.27   20.68
  -3  -5   0 1088.81   20.85
   3  -5   1  803.36   17.57
  -3  -5  -1  734.75   16.87
  -3  -5  -1  731.14   13.65
  -3  -5  -2 4900.35   48.32
   3  -5   2 4855.61   49.97
  -3  -5  -2 4950.59   48.76
  -3  -5  -3  674.01   15.12
   3  -5   3  735.33   16.82
  -3  -5  -3  668.81   17.68
  -3  -5  -4 1872.54   33.59
   3  -5   4 1889.33   28.02
  -3  -5  -4 1889.56   25.15
   3  -5   5  581.54   21.84
   3  -5   5  559.86   14.49
  -3  -5  -5  609.50   20.61
  -3  -5  -6  163.88   12.12
   3  -5   6  159.94   13.05
  -3  -5  -7 1616.83   40.27
   3  -5   7 1623.68   43.38
   3  -5   8  258.24   19.17
  -3  -5  -8  237.87   16.97
  -3  -5  -9  108.52   12.97
   3  -5   9   89.11   13.55
  -3  -5 -10  741.44   34.12
   3  -5  10  772.47   37.25
   3  -5  11   35.82   11.33
  -3  -5 -11   21.82    8.38
   3  -5  12   59.14   15.20
  -3  -5 -12   29.31   10.00
   3  -3 -13   51.97   13.46
  -3  -3  13   22.43   12.75
  -3  -3  12   57.49   13.49
   3  -3 -12   27.23   10.65
  -3  -3  11  603.11   32.00
   3  -3 -11  547.25   29.43
  -3  -3  10   50.91   10.99
   3  -3 -10   37.78    8.62
  -3  -3   9  212.77   17.03
   3  -3  -9  186.35   15.47
  -3  -3   8  846.95   31.12
   3  -3  -8  807.77   28.47
  -3  -3   7  167.85   12.97
  -3  -3   7  159.10    8.38
   3  -3  -7  142.00   11.59
   3  -3  -6  366.96   11.69
  -3  -3   6  354.91   16.52
   3  -3  -6  329.38   16.02
   3  -3  -5 2914.34   35.39
   3  -3  -5 2829.54   43.27
   3  -3  -4 1135.45   23.78
   3  -3  -4 1089.97   19.95
   3  -3  -3  302.02   10.97
   3  -3  -3  302.61   10.12
   3  -3  -2 1826.72   25.10
   3  -3  -2 1824.15   25.43
  -3  -3   1   45.84    3.03
   3  -3  -1   73.39    4.98
   3  -3   2   93.11    5.22
  -3  -3  -2   69.50    5.15
  -3  -3  -3 1683.53   21.00
   3  -3   3 1687.23   22.53
   3  -3   3 1652.69   29.75
  -3  -3  -3 1653.14   28.24
  -3  -3  -4 4421.57   54.72
  -3  -3  -4 4352.65   36.63
   3  -3   4 4514.16   40.75
   3  -3   4 4458.97   57.89
  -3  -3  -5  627.97   20.83
   3  -3   5  559.51   11.54
   3  -3   5  597.45   21.87
  -3  -3  -6  185.06   12.53
   3  -3   6  195.46   13.48
   3  -3   7 1157.20   35.72
  -3  -3  -7 1090.70   32.88
   3  -3   8    4.59    6.07
  -3  -3  -8   10.62    5.67
   3  -3   9    9.43    7.11
  -3  -3  -9   -2.97    7.10
  -3  -3 -10  576.90   29.51
   3  -3  10  628.25   33.54
   3  -3  11   69.80   13.74
  -3  -3 -11   43.88   11.84
   3  -3  12   24.82   11.12
  -3  -3 -12   27.62   10.91
  -3  -1  13   14.97   11.64
   3  -1 -13   18.36   10.64
  -3  -1  12   71.93   13.61
   3  -1 -12   80.49   13.53
   3  -1 -11  949.76   37.53
  -3  -1  11  964.19   40.46
  -3  -1  10   -2.93    6.72
   3  -1 -10  -13.18    7.79
   3  -1  -9  244.80   17.71
  -3  -1   9  262.93   18.38
   3  -1  -8  647.83   25.04
  -3  -1   8  671.69   26.84
   3  -1  -7   78.69    8.42
  -3  -1   7   88.44    9.92
   3  -1  -6  892.26   17.19
   3  -1  -6  885.41   24.82
  -3  -1   6  884.80   25.69
   3  -1  -5 2903.61   33.66
   3  -1  -5 2912.79   42.61
  -3  -1   5 2824.57   43.31
   3  -1  -4 2126.65   27.55
  -3  -1   4 2122.44   32.46
   3  -1  -4 2136.55   32.83
   3  -1  -3   75.07    5.55
   3  -1  -3   74.67    4.80
  -3  -1   0 1005.25   15.15
   3  -1   0 1022.08   16.04
   3  -1   0  974.14   10.22
   3  -1   0 1040.66   10.75
  -3  -1  -1 2822.68   30.55
   3  -1   1 2712.10   28.25
   3  -1   1 2728.98   28.11
   3  -1   2 1432.92   18.33
  -3  -1  -2 1416.96   22.94
   3  -1   2 1401.89   22.92
   3  -1   3 1378.39   17.21
  -3  -1  -3 1374.52   25.59
   3  -1   3 1389.59   26.35
   3  -1   4 4972.58   60.72
  -3  -1  -4 4867.15   58.08
   3  -1   5  118.66   10.00
  -3  -1  -5  127.73    9.48
   3  -1   6 1160.26   32.58
  -3  -1  -6 1122.16   30.25
   3  -1   7 1533.89   40.93
  -3  -1  -7 1521.30   38.33
   3  -1   8    2.49    6.08
  -3  -1  -8    0.13    5.06
   3  -1   9    5.41    7.20
  -3  -1  -9    5.31    5.75
  -3  -1 -10  876.83   36.28
   3  -1  10  902.77   39.69
   3  -1  11   49.57   12.69
  -3  -1 -11   20.52    8.84
   3  -1  12   40.62   13.69
  -3  -1 -12   45.63   12.01
   3   1 -13   28.54   11.55
  -3   1  13   43.35   12.41
   3   1 -12   86.54   14.01
  -3   1  12   83.94   14.57
  -3   1  11  982.24   39.84
   3   1 -11  896.34   36.23
  -3   1  10    5.45    6.29
   3   1 -10   -7.70    7.32
  -3   1   9  244.48   17.85
   3   1  -9  254.62   17.62
  -3   1   8  660.46   26.25
   3   1  -8  646.14   24.78
   3   1  -7   88.35    9.03
  -3   1   7   86.33    9.27
   3   1  -6  905.27   24.50
   3   1  -6  909.37   17.71
  -3   1   6  876.26   25.09
   3   1  -5 2889.28   41.94
   3   1  -5 2885.35   33.83
  -3   1   5 2872.52   42.53
   3   1  -4 2166.35   32.13
   3   1  -4 2139.61   27.75
  -3   1   4 2099.43   31.86
   3   1  -3   75.66    4.74
   3   1  -3   73.28    4.84
  -3   1   3   78.74    4.98
   3   1  -3   80.69    5.42
  -3   1   0 1022.41   15.99
   3   1   0 1013.93   15.99
   3   1   0 1025.37   12.68
   3   1   1 2987.73   30.19
   3   1   1 2854.32   28.50
   3   1   2 1444.75   23.49
   3   1   2 1424.47   17.70
  -3   1  -2 1421.02   23.11
   3   1   3 1363.18   15.93
   3   1   3 1377.05   26.51
  -3   1  -3 1390.49   25.64
  -3   1  -4 4974.02   58.58
   3   1   4 4986.52   60.79
   3   1   5  135.72   10.61
  -3   1  -5  128.82    9.77
   3   1   6 1111.27   32.19
  -3   1  -6 1135.07   30.51
  -3   1  -7 1524.20   38.14
   3   1   7 1521.51   40.62
   3   1   8   13.47    7.42
  -3   1  -8    4.56    5.11
  -3   1  -9   12.75    7.33
   3   1   9   10.05    7.85
   3   1  10  941.54   38.91
  -3   1 -10  873.23   35.90
   3   1  11   30.02   10.50
  -3   1 -11   23.44    8.28
   3   1  12   65.57   15.39
  -3   1 -12   36.37   10.88
  -3   3  12   36.14   10.79
   3   3 -12   41.51   10.36
   3   3 -11  570.15   28.91
  -3   3  11  571.51   30.78
  -3   3  10   28.14    8.86
   3   3 -10   44.71    8.20
   3   3  -9  167.71   14.38
  -3   3   9  167.37   14.63
  -3   3   8  817.63   29.28
   3   3  -8  752.91   26.24
   3   3  -7  165.34   11.43
  -3   3   7  151.26   11.85
   3   3  -6  372.52   15.54
  -3   3   6  355.70   16.31
   3   3  -5 2839.96   42.44
   3   3  -5 2905.10   36.10
   3   3  -5 2867.52   41.10
  -3   3   5 2840.62   42.57
   3   3  -4 1172.86   20.97
   3   3  -4 1154.63   22.21
   3   3  -4 1121.61   23.05
  -3   3   4 1096.47   22.57
  -3   3   3  297.38    9.73
   3   3  -3  326.45   10.80
   3   3  -3  324.14   10.70
   3   3  -3  335.70   10.25
  -3   3   2 1794.75   20.75
   3   3  -2 1739.45   25.33
   3   3  -2 1751.84   23.26
   3   3  -2 1829.40   21.68
  -3   3   1   42.41    2.39
   3   3  -1   62.95    3.89
  -3   3   1   46.38    3.95
   3   3  -1   63.24    4.77
   3   3   0 3558.72   34.10
  -3   3  -2   78.85    5.19
  -3   3  -2   76.56    5.54
   3   3   2   73.74    5.73
   3   3   2   74.46    4.40
  -3   3  -3 1663.06   28.45
   3   3   3 1654.94   30.00
  -3   3  -4 4509.70   54.89
   3   3   4 4536.04   58.43
  -3   3  -5  613.50   20.49
   3   3   5  621.81   21.86
  -3   3  -6  194.54   12.65
   3   3   6  180.93   13.48
  -3   3  -7 1158.37   33.18
   3   3   7 1084.28   34.91
   3   3   8   -0.95    5.60
  -3   3  -8   -6.00    5.81
   3   3   9    8.77    7.41
  -3   3  -9    5.86    6.08
  -3   3 -10  609.87   29.94
   3   3  10  581.34   32.16
  -3   3 -11   65.02   12.38
   3   3  11   70.81   13.19
   3   3  12   28.67   13.58
  -3   3 -12   26.45   11.55
  -3   5  12   19.76   10.08
   3   5 -12   22.60    9.18
  -3   5  11  506.83   28.88
   3   5 -11  513.52   27.17
  -3   5  10   -0.31    8.59
   3   5 -10   13.21    6.49
   3   5  -9  715.22   27.75
  -3   5   9  692.80   29.78
   3   5  -8 1858.93   41.60
  -3   5   8 1937.43   45.61
  -3   5   7   16.46    5.78
   3   5  -7    6.77    4.10
   3   5  -6  372.24   16.95
  -3   5   6  347.65   15.96
   3   5  -6  365.86   15.13
   3   5  -5 4700.01   53.92
   3   5  -5 4571.61   59.44
  -3   5   5 4722.99   57.98
  -3   5   4   12.02    3.25
   3   5  -4   24.44    3.66
   3   5  -4   16.48    3.88
   3   5  -3 1272.12   19.67
  -3   5   3 1222.99   21.77
   3   5  -3 1236.30   23.76
   3   5  -2 4447.47   36.72
   3   5  -2 4306.45   45.87
  -3   5   1  710.66   13.07
   3   5  -1  667.10   15.26
  -3   5   1  698.14   14.99
   3   5   0 1072.64   19.65
  -3   5   0 1052.22   16.59
  -3   5   0 1041.40   18.06
   3   5   1  779.04   17.64
  -3   5  -1  787.20   16.15
  -3   5  -1  808.18   16.02
   3   5   2 4967.84   54.22
  -3   5  -2 4877.60   49.96
   3   5   3  653.64   19.64
  -3   5  -3  727.47   19.19
  -3   5  -3  720.51   18.30
   3   5   4 1825.20   36.49
  -3   5  -4 1872.58   35.11
  -3   5  -4 1912.04   33.75
  -3   5  -5  569.98   19.74
   3   5   5  591.18   22.33
  -3   5  -6  162.65   11.89
   3   5   6  165.40   12.89
   3   5   7 1645.79   42.90
  -3   5  -7 1567.57   38.79
  -3   5  -8  233.23   16.39
   3   5   8  247.82   18.19
  -3   5  -9   86.56   11.58
   3   5   9   87.76   13.42
  -3   5 -10  703.76   32.02
   3   5  10  710.76   34.76
  -3   5 -11   35.68   10.45
   3   5  11   27.86   11.31
   3   5  12   35.82   12.41
  -3   7  12   56.12   13.17
  -3   7  11  354.71   24.35
   3   7 -11  308.52   21.04
  -3   7  10  105.27   14.18
   3   7 -10  113.90   12.57
   3   7  -9   95.05   10.93
  -3   7   9   72.17   10.78
  -3   7   8  612.72   25.64
   3   7  -8  578.50   22.66
   3   7  -7  142.90   10.53
   3   7  -7  135.46   12.14
  -3   7   7  140.78   11.71
   3   7  -6  740.00   24.89
   3   7  -6  742.38   21.38
  -3   7   5 4560.92   59.02
   3   7  -5 4567.89   61.76
   3   7  -5 4716.07   52.91
  -3   7   4   17.46    4.21
   3   7  -4    9.22    2.61
   3   7  -4    8.20    3.52
   3   7  -3  631.75   12.68
   3   7  -3  633.71   18.40
  -3   7   2 2507.15   32.93
   3   7  -2 2403.69   35.80
  -3   7   1    7.61    2.76
  -3   7   1   12.32    2.78
  -3   7   0 1357.92   21.85
   3   7   0 1355.17   25.43
  -3   7   0 1362.12   22.86
   3   7   1 6378.09   65.61
  -3   7  -1 6516.95   61.24
   3   7   2   68.65    6.66
  -3   7  -2   56.31    5.10
  -3   7  -2   53.36    5.66
   3   7   3  722.12   22.07
  -3   7  -3  657.55   17.83
  -3   7  -3  679.43   19.83
   3   7   4 3082.59   50.21
  -3   7  -4 3067.32   44.30
  -3   7  -4 3082.50   48.08
   3   7   5  306.20   16.51
  -3   7  -5  300.88   15.46
  -3   7  -5  303.23   14.60
  -3   7  -6    9.52    4.85
   3   7   6    7.92    4.42
   3   7   7  310.56   19.11
  -3   7  -7  319.57   17.46
   3   7   8    9.91    5.92
  -3   7  -8   24.95    7.49
   3   7   9    7.13    8.17
  -3   7  -9    2.45    5.81
  -3   7 -10  594.95   29.57
   3   7  10  570.37   31.37
   3   7  11   12.53    9.79
  -3   7 -11   25.89    9.96
   3   7  12   65.57   14.83
  -3   9  11  491.69   29.61
  -3   9  10    0.61    7.86
   3   9 -10   -7.46    6.33
  -3   9   9  135.33   14.53
   3   9  -9  168.40   13.71
   3   9  -8  388.70   18.28
  -3   9   8  411.13   21.87
   3   9  -8  409.17   21.94
  -3   9   7  134.12   12.23
   3   9  -7  157.38   12.94
   3   9  -7  154.65   10.70
   3   9  -6  351.96   18.07
  -3   9   6  309.46   16.28
   3   9  -6  334.60   14.11
  -3   9   5 1895.43   37.79
   3   9  -5 1927.38   30.68
   3   9  -5 1892.17   39.84
   3   9  -4  329.52   10.33
  -3   9   4  298.49   13.97
   3   9  -4  321.17   15.46
   3   9  -3  389.22   16.33
   3   9  -3  401.76    9.06
  -3   9   2 2788.34   39.29
  -3   9   2 2782.51   37.41
   3   9  -2 2693.59   42.13
  -3   9   1  142.19    8.39
  -3   9   1  142.17    7.34
  -3   9   0    7.85    3.31
   3   9   0    5.65    3.51
  -3   9   0    2.11    1.95
   3   9   1 2154.52   37.26
  -3   9  -1 2190.90   30.00
  -3   9  -1 2203.09   34.85
  -3   9  -2   15.42    3.51
   3   9   2   21.23    4.71
  -3   9  -2   18.26    3.33
  -3   9  -3  406.37   14.11
  -3   9  -3  405.25   16.53
   3   9   3  446.87   18.36
   3   9   4 2897.67   50.88
  -3   9  -4 2917.43   43.35
  -3   9  -4 2959.69   49.40
   3   9   5    0.91    4.52
  -3   9  -5    3.84    3.74
  -3   9  -5   -0.04    4.72
   3   9   6  352.44   19.87
  -3   9  -6  308.34   15.89
  -3   9  -6  320.37   18.55
  -3   9  -7  767.67   26.80
   3   9   7  740.08   30.43
   3   9   8    8.83    6.46
  -3   9  -8   10.26    6.64
  -3   9  -9    9.87    5.87
   3   9   9   15.78    8.68
   3   9  10  442.66   28.53
  -3   9 -10  413.41   24.84
   3   9  11   -7.32   10.52
  -3  11  11  340.62   25.67
  -3  11  10   -1.73    7.44
  -3  11   9  102.87   13.64
   3  11  -9  108.04   14.07
  -3  11   8  410.41   22.35
   3  11  -8  389.39   23.19
   3  11  -8  384.51   18.31
   3  11  -7   24.48    5.66
  -3  11   7   12.57    5.66
   3  11  -7   26.41    8.25
   3  11  -6  452.84   15.84
  -3  11   6  418.64   20.05
   3  11  -6  469.44   22.37
  -3  11   5 1258.84   32.60
   3  11  -5 1168.22   33.65
   3  11  -5 1189.31   22.77
   3  11  -4  692.94   24.72
  -3  11   4  681.38   22.61
  -3  11   3   82.87    8.00
   3  11  -3  100.34    9.35
  -3  11   2 2391.64   39.93
   3  11  -2 2299.70   42.29
  -3  11   2 2392.67   35.41
   3  11  -1   34.91    5.88
  -3  11   1   34.19    4.28
  -3  11   1   39.39    5.63
  -3  11   0   14.98    4.51
  -3  11   0   12.49    2.99
   3  11   0    2.83    3.60
  -3  11  -1 2738.75   43.30
   3  11   1 2600.29   45.13
  -3  11  -1 2730.50   34.66
  -3  11  -2   66.23    5.62
  -3  11  -2   65.49    7.75
   3  11   2   50.39    7.07
  -3  11  -3  431.40   14.70
   3  11   3  468.95   20.08
  -3  11  -3  460.21   19.01
   3  11   4 1207.66   34.43
  -3  11  -4 1226.06   27.22
  -3  11  -4 1221.07   33.00
  -3  11  -5   15.09    6.41
  -3  11  -5   13.70    4.18
   3  11   5   19.39    6.49
  -3  11  -6  139.75   13.06
   3  11   6  163.86   14.30
  -3  11  -6  136.46   11.05
   3  11   7  719.60   30.90
  -3  11  -7  710.70   26.03
  -3  11  -7  714.81   30.23
   3  11   8    2.22    6.97
  -3  11  -8   13.35    6.89
   3  11   9   25.48    8.67
  -3  11  -9   29.96    8.23
   3  11  10  416.79   28.63
   3  11  11   -4.37   11.64
  -3  13  10   -9.52    9.11
  -3  13   9   99.99   12.85
   3  13  -9  126.08   15.19
  -3  13   8  469.98   24.86
   3  13  -8  468.62   26.36
   3  13  -7    5.96    7.01
  -3  13   7    7.10    5.82
  -3  13   6   98.87   10.75
   3  13  -6  111.34   12.53
  -3  13   5  528.98   22.80
   3  13  -5  516.32   23.84
  -3  13   4  687.06   24.30
   3  13  -4  736.30   26.98
  -3  13   3   60.17    7.43
  -3  13   3   57.98    6.48
   3  13  -2 1420.77   35.47
  -3  13   2 1510.39   33.81
  -3  13   2 1450.95   27.71
  -3  13   1    5.49    2.80
   3  13  -1    5.33    5.26
  -3  13   1    7.40    5.19
  -3  13   0  100.02    6.84
  -3  13   0   98.20    9.62
   3  13   0  119.11   11.11
  -3  13  -1 1583.18   35.94
  -3  13  -1 1558.44   25.75
   3  13   1 1552.98   37.33
  -3  13  -2    4.74    3.08
   3  13   2    6.06    4.17
  -3  13  -2    3.56    4.13
   3  13   3  185.23   13.67
  -3  13  -3  162.61    9.05
  -3  13  -3  170.08   13.09
   3  13   4 1032.11   33.51
  -3  13  -4 1031.51   31.92
  -3  13  -4 1012.05   24.75
   3  13   5   28.70    7.84
  -3  13  -5   25.94    5.21
  -3  13  -5   17.30    6.67
   3  13   6  201.58   16.34
  -3  13  -6  154.39   11.87
  -3  13  -6  167.51   15.46
   3  13   7  875.56   35.60
  -3  13  -7  933.44   36.33
   3  13   8    1.32    8.34
   3  13   9   18.99   10.10
   3  13  10  201.64   21.93
   3  15 -10    9.22   10.26
   3  15  -9   46.63   11.11
  -3  15   9   37.63   10.46
  -3  15   8  293.54   20.74
   3  15  -8  308.77   23.06
  -3  15   7   13.58    7.56
   3  15  -7   27.05    8.70
  -3  15   6   72.66   10.87
   3  15  -6   69.43   11.41
  -3  15   5  821.92   29.60
   3  15  -5  805.00   31.36
  -3  15   4    0.71    3.63
   3  15  -4   10.54    6.93
  -3  15   4   -1.38    4.71
   3  15  -3  203.63   15.22
  -3  15   3  192.58   13.57
  -3  15   3  183.02   11.16
   3  15  -2 1144.43   34.30
  -3  15   2 1231.86   33.29
  -3  15   1    6.87    4.94
   3  15  -1   -3.39    5.54
   3  15   0  219.04   16.21
  -3  15   0  203.80   13.77
  -3  15  -1  777.60   26.94
   3  15   1  734.41   28.21
  -3  15  -2   95.94   10.25
   3  15   2  113.78   11.97
   3  15   3   94.44   11.69
  -3  15  -3   84.24   11.05
   3  15   4  784.30   31.22
  -3  15  -4  829.43   30.48
   3  15   5   42.03    8.85
  -3  15  -5   41.73    9.00
  -3  15  -6   15.02    7.90
   3  15   6   16.02    7.92
   3  15   7  581.10   30.67
  -3  15  -7  594.16   30.55
   3  15   8    9.72    8.96
  -3  15  -8    9.65    8.14
   3  15   9   25.76   11.24
   3  15  10  166.56   20.74
   3  17 -10    8.99   10.04
   3  17  -9   29.93   12.27
  -3  17   8  299.64   22.85
   3  17  -8  330.04   24.80
   3  17  -7   -4.61    8.43
  -3  17   7    1.28    6.50
  -3  17   6  176.51   15.78
   3  17  -6  223.56   19.01
  -3  17   5 1013.82   35.58
   3  17  -5 1039.61   38.82
  -3  17   4   29.00    7.66
   3  17  -4   32.74    8.87
  -3  17   3  105.07   11.58
   3  17  -3  115.12   12.61
  -3  17   2  431.60   21.67
   3  17  -2  416.43   22.63
  -3  17   1   84.98   10.26
   3  17  -1   79.58   10.87
  -3  17   0   22.36    7.51
   3  17   0   23.79    8.25
   3  17   1  307.32   20.02
  -3  17  -1  326.89   19.10
   3  17   2   85.94   11.57
  -3  17  -2   67.40    9.87
   3  17   3   60.14   10.54
  -3  17  -3   34.66    8.53
  -3  17  -4  675.23   29.53
   3  17   4  642.68   30.14
   3  17   5   34.25    9.75
  -3  17  -5   43.41   10.17
   3  17   6   12.69    8.94
  -3  17  -6   24.45    9.18
   3  17   7  141.78   16.50
  -3  17  -7  139.60   16.29
  -3  17  -8    3.59    9.52
   3  17   8  -12.80   10.81
   3  17   9   13.52    9.65
   3  19  -9    9.11   10.85
   3  19  -8  130.81   18.36
   3  19  -7   54.62   13.53
  -3  19   7   41.84   11.24
  -3  19   6   15.43    7.98
   3  19  -6   25.83    9.46
  -3  19   5  277.92   20.30
   3  19  -5  311.39   22.74
  -3  19   4  -13.76    7.57
   3  19  -4   12.07    8.12
  -3  19   3   79.45   11.34
   3  19  -3   85.62   12.52
  -3  19   2  622.08   27.87
   3  19  -2  552.74   27.97
  -3  19   1   -1.18    6.70
   3  19  -1   10.64    7.01
  -3  19   0  148.95   14.26
   3  19   0  156.10   16.11
  -3  19  -1  590.31   27.46
   3  19   1  560.47   28.01
   3  19   2    7.69    7.43
  -3  19  -2  -14.49    7.31
   3  19   3   57.11   12.18
  -3  19  -3   55.74   10.57
  -3  19  -4  480.58   26.92
   3  19   4  482.58   28.69
   3  19   5   19.92    9.79
  -3  19  -5    5.40    7.80
  -3  19  -6   38.77   11.04
   3  19   6   14.01    7.91
   3  19   7  160.60   19.68
  -3  19  -7  188.60   20.18
   3  19   8   -8.41    9.25
  -3  19  -8   11.23   11.88
   3  21  -7    2.43    9.17
   3  21  -6   45.06   11.79
  -3  21   5  187.18   18.88
   3  21  -5  151.84   17.48
   3  21  -4   48.50   12.28
  -3  21   4   56.55   10.96
   3  21  -3   24.33   10.33
  -3  21   3   17.95    8.53
  -3  21   2  267.41   20.33
   3  21  -2  270.48   21.51
   3  21  -1    0.61    7.54
  -3  21   1   11.71    8.20
  -3  21   0   32.31    9.83
   3  21   0   33.14   10.67
  -3  21  -1  279.09   21.11
   3  21   1  266.47   22.04
  -3  21  -2   14.00    8.83
   3  21   2   12.45    8.37
   3  21   3   15.05    8.78
  -3  21  -3   22.70   10.04
   3  21   4  178.91   18.51
  -3  21  -4  146.69   16.94
   3  21   5  -29.28   11.05
  -3  21  -5    5.84    8.98
   3  21   6    7.59    9.72
  -3  21  -6   15.42    9.75
   3  23  -6   28.59   11.93
   3  23  -5   80.70   15.69
   3  23  -4   21.21    9.49
   3  23  -3   -4.49    9.70
  -3  23   3   15.98   10.38
  -3  23   2  212.03   19.85
   3  23  -2  181.02   19.73
  -3  23   1   -7.60    8.04
   3  23  -1    6.09    9.73
   3  23   0   29.87   10.39
  -3  23   0   27.14   10.68
   3  23   1  197.69   20.86
  -3  23  -1  182.89   19.00
   3  23   2    2.19    9.67
  -3  23  -2  -15.38    8.81
   3  23   3   32.76   11.47
  -3  23  -3   18.31    8.61
   3  23   4  127.48   18.46
   3  23   5    2.95   10.91
   3  25  -2   82.70   15.22
   3  25  -1    1.89    9.44
   3  25   0   31.67   12.61
   3  25   1   82.82   15.65
  -4 -24   4  -21.69   12.37
   4 -24  -3   17.50   11.83
  -4 -24   3   13.52   10.99
   4 -24  -2   93.65   15.46
  -4 -24   2  126.88   18.12
  -4 -24   1   14.23   10.38
   4 -24  -1   -5.64    8.90
   4 -24   0   10.10   11.16
  -4 -24   0   33.37   12.54
  -4 -24  -1  108.42   17.37
   4 -24   1  102.65   16.57
   4 -24   2   10.70   10.94
  -4 -22   5  202.09   20.95
  -4 -22   4  -10.29    8.47
   4 -22  -4  -15.79    9.57
   4 -22  -3   25.97   11.23
  -4 -22   3   -9.65   11.16
  -4 -22   2  233.48   21.49
   4 -22  -2  211.55   20.74
  -4 -22   1   17.60   10.40
   4 -22  -1   22.43   10.60
   4 -22   0   -1.30    8.55
  -4 -22   0    2.32    9.11
   4 -22   1  217.08   21.46
  -4 -22  -1  186.09   19.39
   4 -22   2   18.64   10.38
  -4 -22  -2    4.08    8.31
  -4 -22  -3   -5.99    8.18
   4 -22   3   -5.07    8.82
   4 -22   4   96.77   16.04
  -4 -20   6   -7.04    8.75
  -4 -20   5  226.36   20.94
   4 -20  -5  231.67   20.13
  -4 -20   4    8.03    8.27
   4 -20  -4   17.00    8.94
   4 -20  -3    5.06    8.27
  -4 -20   3   -1.90    7.30
  -4 -20   2  388.02   25.49
   4 -20  -2  330.52   23.35
  -4 -20   1   20.93    8.61
   4 -20  -1   39.31    9.94
   4 -20   0    7.74    6.84
  -4 -20   0   17.38    9.42
  -4 -20  -1  429.44   26.51
   4 -20   1  418.50   26.36
  -4 -20  -2   40.51   10.82
   4 -20   2   50.23   11.08
  -4 -20  -3  -14.30    8.16
   4 -20   3    1.41    7.56
  -4 -20  -4  194.89   18.24
   4 -20   4  237.14   20.63
   4 -20   5    9.05    8.81
  -4 -18   7    3.25    6.75
   4 -18  -6    4.51    7.33
  -4 -18   6    1.93    6.92
  -4 -18   5  386.41   23.73
   4 -18  -5  381.05   23.68
  -4 -18   4   32.08    8.57
   4 -18  -4   38.89    8.74
  -4 -18   3    9.30    6.52
   4 -18  -3  -10.95    7.32
  -4 -18   2  624.36   29.37
   4 -18  -2  588.29   29.26
   4 -18  -1   21.31    7.61
  -4 -18   1   13.80    7.23
  -4 -18   0    0.35    5.96
   4 -18   0   -1.22    6.93
  -4 -18  -1  484.91   26.24
   4 -18   1  515.14   27.24
  -4 -18  -2    5.34    6.39
   4 -18   2   18.30    7.08
  -4 -18  -3   -1.32    6.20
   4 -18   3   15.49    7.82
  -4 -18  -4  522.15   26.46
   4 -18   4  542.15   27.89
   4 -18   5   63.64   11.06
   4 -16  -7   13.66    6.79
  -4 -16   7   15.32    6.91
  -4 -16   6    8.08    6.87
   4 -16  -6   -0.38    5.63
  -4 -16   5  894.89   33.71
   4 -16  -5  879.73   32.90
   4 -16  -4  282.93   18.76
  -4 -16   4  237.66   17.61
   4 -16  -3  214.32   16.20
  -4 -16   3  239.91   17.54
   4 -16  -2 1472.02   41.89
  -4 -16   2 1453.42   41.52
   4 -16  -1   75.72   10.98
  -4 -16   1   53.25    8.95
   4 -16   0    5.60    5.45
  -4 -16   0    1.54    5.27
  -4 -16  -1  632.89   27.25
   4 -16   1  669.07   28.35
   4 -16   2    8.02    7.14
  -4 -16  -2    7.63    6.42
   4 -16   3   55.02    9.18
  -4 -16  -3   33.86    7.46
  -4 -16  -4  526.49   24.79
   4 -16   4  542.81   25.75
  -4 -16  -5   -7.65    5.61
   4 -16   5   13.03    6.77
   4 -16   6  125.99   13.36
   4 -16   9   14.45   10.89
  -4 -14  11  316.16   28.45
   4 -14 -10   36.21   10.45
   4 -14  -9   -6.83    7.46
  -4 -14   8  583.71   26.32
   4 -14  -8  624.68   27.55
  -4 -14   7   88.08   11.18
   4 -14  -7   97.63   11.05
   4 -14  -7   89.89   10.37
   4 -14  -6    1.89    5.44
   4 -14  -6   10.23    5.31
  -4 -14   6    0.98    5.01
  -4 -14   5  620.95   26.15
   4 -14  -5  573.61   24.62
   4 -14  -4   65.71    9.17
  -4 -14   4   95.88   11.00
   4 -14  -3  132.73   12.19
  -4 -14   3  113.15   11.35
   4 -14  -2  793.46   28.59
  -4 -14   2  809.62   29.01
   4 -14  -1   67.57    8.90
  -4 -14   1   65.36    9.03
   4 -14   0    5.95    5.27
  -4 -14   0    3.29    5.08
  -4 -14  -1 1481.11   38.11
   4 -14   1 1423.93   38.75
  -4 -14  -2   70.04    9.51
   4 -14   2   90.74   10.28
   4 -14   3   27.40    7.15
  -4 -14  -3    6.64    5.31
  -4 -14  -4 1004.24   31.21
  -4 -14  -4  951.83   25.30
   4 -14   4 1053.31   33.15
  -4 -14  -5   20.40    6.07
   4 -14   5   21.24    6.08
  -4 -14  -5   25.63    7.14
   4 -14   6   29.15    8.28
  -4 -14  -6   24.56    6.61
  -4 -14  -7  615.84   26.54
   4 -14   8  186.09   20.72
   4 -14   9    0.36    9.19
   4 -14  10  181.71   21.77
   4 -12 -11  323.26   24.57
  -4 -12  11  339.76   27.42
   4 -12 -10   33.51   10.34
  -4 -12  10   26.85   10.56
   4 -12  -9   -8.21    7.32
   4 -12  -8  503.38   24.74
  -4 -12   8  464.79   21.73
   4 -12  -7   41.92    7.46
  -4 -12   7   33.01    7.24
   4 -12  -7   41.13    7.78
   4 -12  -6   18.41    5.75
  -4 -12   6   34.64    7.48
   4 -12  -6   20.01    6.07
   4 -12  -5 1370.75   35.21
   4 -12  -5 1341.79   32.56
  -4 -12   5 1364.15   36.53
  -4 -12   4   98.68   10.49
   4 -12  -4   55.42    7.79
   4 -12  -3  110.26   10.31
  -4 -12   3   94.86    9.97
   4 -12  -2 1707.21   38.91
  -4 -12   2 1731.49   39.77
   4 -12  -1  233.05   14.62
  -4 -12   1  192.81   13.50
  -4 -12   0  157.72   11.89
   4 -12   0  173.62   12.81
  -4 -12  -1 1271.54   32.73
   4 -12   1 1252.87   33.04
  -4 -12  -2   71.25    5.56
  -4 -12  -2   64.27    8.04
  -4 -12  -3   40.16    6.55
  -4 -12  -3   27.15    4.42
   4 -12   3   35.86    6.99
   4 -12   4 1157.85   32.12
  -4 -12  -4 1111.50   27.10
  -4 -12  -4 1115.60   29.77
  -4 -12  -5   23.74    5.77
   4 -12   5   39.59    7.09
  -4 -12  -5   27.51    5.79
   4 -12   6    2.69    4.35
  -4 -12  -6    7.26    5.22
  -4 -12  -7 1044.61   33.95
  -4 -12  -8  136.96   14.19
   4 -12   8  152.09   17.46
  -4 -12  -9   -2.33    7.86
   4 -12   9    6.89    9.67
   4 -12  10  234.55   23.92
  -4 -10  12   -2.78   10.36
   4 -10 -12   -8.37   10.85
   4 -10 -11  449.52   27.79
  -4 -10  11  507.35   32.56
   4 -10 -10   70.49   11.62
  -4 -10  10   62.56   12.70
   4 -10  -9    5.11    5.73
   4 -10  -8  727.64   28.52
  -4 -10   8  680.74   24.48
  -4 -10   7   13.83    4.74
   4 -10  -7   27.73    6.60
   4 -10  -7   27.38    7.06
   4 -10  -6   21.90    6.26
  -4 -10   6   28.58    6.31
   4 -10  -6   22.56    5.43
   4 -10  -5 1812.90   37.59
  -4 -10   5 1834.88   39.84
   4 -10  -5 1810.27   37.14
   4 -10  -4   41.20    5.70
   4 -10  -4   40.94    6.90
  -4 -10   4   57.88    7.36
  -4 -10   3   42.02    6.46
   4 -10  -3   60.22    7.55
   4 -10  -2 3062.11   49.22
  -4 -10   2 3072.81   49.96
  -4 -10   1  256.19   13.95
   4 -10  -1  287.72   14.83
   4 -10   0  277.71   14.17
  -4 -10   0  234.60   12.98
  -4 -10  -1 2254.74   26.59
   4 -10   1 2231.39   41.02
  -4 -10  -1 2219.42   40.86
  -4 -10  -2  259.91   10.04
   4 -10   2  295.13   14.38
  -4 -10  -2  256.89   13.34
  -4 -10  -3  120.19    9.36
   4 -10   3  111.61    9.16
  -4 -10  -3  112.01    7.91
  -4 -10  -4 1799.96   34.67
   4 -10   4 1831.17   37.62
  -4 -10  -4 1762.46   34.34
  -4 -10  -5   58.14    7.59
  -4 -10  -5   73.38    7.25
  -4 -10  -6   10.71    5.40
   4 -10   6   17.10    5.29
   4 -10   7  908.35   35.18
  -4 -10  -7  838.52   30.26
  -4 -10  -8   24.56    7.55
   4 -10   8   34.62    9.63
   4 -10   9   60.21   13.33
  -4 -10  -9   58.73   11.81
  -4 -10 -10  332.78   24.08
   4 -10  10  364.97   27.40
   4 -10  11   17.40   11.74
   4  -8 -12   62.96   13.95
  -4  -8  12   60.19   14.45
   4  -8 -11  735.10   35.14
  -4  -8  11  818.53   39.13
  -4  -8  10   37.25   11.18
   4  -8 -10   30.00    8.78
   4  -8  -9   21.99    7.62
  -4  -8   9   14.51    8.71
   4  -8  -8  605.17   25.77
  -4  -8   8  619.19   21.61
   4  -8  -7    5.68    4.65
   4  -8  -7   -1.73    4.13
  -4  -8   7    4.65    3.91
   4  -8  -6    7.37    3.50
   4  -8  -6    9.43    4.56
  -4  -8   6    6.18    3.96
   4  -8  -5 1912.01   36.13
   4  -8  -5 1949.71   38.00
  -4  -8   5 2001.68   38.52
  -4  -8   4   27.88    4.85
   4  -8  -4   32.37    5.24
   4  -8  -4   42.23    5.67
   4  -8  -3   13.79    3.87
  -4  -8   3    3.84    3.03
   4  -8  -3   10.13    3.58
  -4  -8   2 3704.67   51.95
   4  -8  -2 3726.78   50.67
  -4  -8   2 3588.02   31.62
  -4  -8   1   36.24    5.67
   4  -8  -1   45.92    5.89
   4  -8   0  330.08   14.02
  -4  -8   0  295.99    7.52
  -4  -8   0  285.03   13.24
  -4  -8  -1 2667.30   30.54
   4  -8   1 2680.68   41.75
  -4  -8  -1 2609.21   40.94
  -4  -8  -2   42.59    5.56
   4  -8   2   60.18    6.47
  -4  -8  -2   45.36    4.71
  -4  -8  -3   10.62    3.88
  -4  -8  -3    9.25    3.69
   4  -8   3    1.79    3.09
   4  -8   4 2838.37   43.24
  -4  -8  -4 2897.47   44.69
  -4  -8  -4 2877.14   40.70
  -4  -8  -5  833.27   25.25
  -4  -8  -5  831.61   20.32
   4  -8   5  874.78   23.06
  -4  -8  -6   21.50    5.64
   4  -8   6   16.11    3.97
   4  -8   6   16.16    6.69
  -4  -8  -7 1163.29   34.98
   4  -8   7 1217.75   39.66
  -4  -8  -8  114.35   12.74
   4  -8   8  108.54   14.15
  -4  -8  -9   31.38    8.63
   4  -8   9   58.87   12.01
  -4  -8 -10  332.51   23.83
   4  -8  10  383.33   27.81
   4  -8  11   -5.95    9.94
  -4  -8 -11   12.34    9.32
   4  -6 -13   51.45   13.17
   4  -6 -12    4.87    9.07
  -4  -6  12    9.03    8.91
   4  -6 -11  457.31   27.57
  -4  -6  11  504.86   30.37
   4  -6 -10    5.30    7.26
  -4  -6  10    3.22    7.63
   4  -6  -9   71.28   10.27
  -4  -6   9   58.85   10.78
   4  -6  -8 1239.25   36.33
  -4  -6   8 1240.87   28.89
   4  -6  -7  191.18   13.43
  -4  -6   7  192.50   11.11
   4  -6  -7  210.28   11.03
   4  -6  -6   19.28    4.27
  -4  -6   6   32.81    5.43
   4  -6  -6   26.01    5.51
   4  -6  -5 3876.63   53.84
   4  -6  -5 3915.28   49.84
  -4  -6   5 3974.43   52.25
   4  -6  -4 1474.44   28.69
   4  -6  -4 1545.85   29.93
  -4  -6   4 1450.31   29.76
   4  -6  -3 1880.07   31.32
   4  -6  -3 1954.95   32.83
   4  -6  -2 7354.33   71.33
  -4  -6   1  997.27   14.56
   4  -6  -1 1037.31   22.74
  -4  -6   0  317.65    8.39
  -4  -6   0  338.03   12.77
  -4  -6  -2   44.93    5.00
   4  -6   2   29.59    4.31
  -4  -6  -2   35.27    4.23
  -4  -6  -3  499.41   14.84
   4  -6   3  505.70   15.55
  -4  -6  -3  471.85   15.74
  -4  -6  -4 1454.83   24.75
   4  -6   4 1472.25   26.90
  -4  -6  -4 1420.22   30.58
   4  -6   5   33.12    7.05
  -4  -6  -5   20.58    3.46
  -4  -6  -5   24.06    5.63
   4  -6   5   31.94    4.58
  -4  -6  -6  424.15   19.66
   4  -6   6  440.38   13.97
   4  -6   6  453.69   21.85
  -4  -6  -7  431.67   21.25
   4  -6   7  454.83   23.77
  -4  -6  -8   86.32   11.80
   4  -6   8   84.19   12.09
   4  -6   9   22.36    9.25
  -4  -6  -9   19.39    7.79
  -4  -6 -10  633.37   31.93
   4  -6  10  606.91   33.63
   4  -6  11   11.90    9.67
  -4  -6 -11    5.52    8.15
   4  -6  12   21.68   12.48
  -4  -6 -12   20.99   11.72
   4  -4 -13   18.29   11.06
  -4  -4  12   -8.96   10.80
   4  -4 -12   -6.13    9.11
   4  -4 -11  591.44   30.63
  -4  -4  11  657.48   33.93
   4  -4 -10   -2.05    6.38
  -4  -4  10   17.03    7.21
   4  -4  -9   19.32    6.81
  -4  -4   9   16.88    7.24
  -4  -4   8 1794.83   32.36
   4  -4  -8 1795.27   43.19
  -4  -4   7  285.21   16.39
   4  -4  -7  340.69   12.81
   4  -4  -7  310.49   16.46
  -4  -4   7  312.36   13.13
   4  -4  -6   69.20    7.95
   4  -4  -6   71.28    6.17
   4  -4  -5 2374.22   40.18
   4  -4  -5 2407.62   35.33
   4  -4  -4   22.87    3.79
   4  -4  -4   27.06    4.62
   4  -4  -3   21.40    3.69
   4  -4  -3   19.27    3.36
   4  -4  -1 1025.08   20.59
  -4  -4   1 1016.70   15.91
   4  -4   0   59.37    4.96
  -4  -4   0   75.11    4.41
  -4  -4  -2    8.96    2.60
   4  -4   2    4.10    2.39
   4  -4   3  186.69    8.23
  -4  -4  -3  181.62    7.69
  -4  -4  -3  169.21    9.46
   4  -4   3  181.28   10.05
   4  -4   4 1749.31   26.24
  -4  -4  -4 1724.80   33.47
   4  -4   4 1744.40   35.23
  -4  -4  -4 1783.58   24.04
   4  -4   5  159.27   12.00
   4  -4   5  169.06    7.64
  -4  -4  -5  139.39   10.72
  -4  -4  -6   91.21    9.47
   4  -4   6   92.10   10.33
  -4  -4  -7 1078.81   33.35
   4  -4   7 1114.41   35.92
  -4  -4  -8  451.69   23.30
   4  -4   8  492.90   26.61
   4  -4   9    2.31    6.84
  -4  -4  -9   -3.18    6.18
  -4  -4 -10  792.15   35.10
   4  -4  10  827.35   38.46
   4  -4  11   -0.87   10.48
  -4  -4 -11    7.40    8.29
   4  -4  12   15.24   11.27
  -4  -4 -12    4.98    9.42
   4  -2 -13   18.27    9.78
  -4  -2  12   39.23   11.99
   4  -2 -12   25.91   10.82
   4  -2 -11  963.89   38.25
  -4  -2  11 1025.67   40.76
   4  -2 -10  130.72   13.74
  -4  -2  10  133.01   15.10
  -4  -2   9   22.70    7.42
   4  -2  -9   30.14    7.34
   4  -2  -8  898.41   29.97
  -4  -2   8  889.73   31.33
   4  -2  -7    2.34    2.77
   4  -2  -7    6.02    4.37
  -4  -2   7    0.79    4.06
   4  -2  -6  162.49   11.10
   4  -2  -6  181.21    8.98
  -4  -2   6  174.75   12.02
   4  -2  -5 4499.48   56.42
   4  -2  -5 4490.89   49.03
  -4  -2   5 4496.84   56.07
   4  -2  -4   32.40    4.02
   4  -2  -4   37.84    4.92
   4  -2  -3  136.47    7.72
   4  -2  -3  147.37    7.54
   4  -2  -1 2340.74   30.39
  -4  -2   1 2386.87   27.46
  -4  -2   0 2392.73   28.24
   4  -2   0 2460.62   30.56
  -4  -2  -1 3855.70   40.08
   4  -2   1 3752.37   36.82
  -4  -2  -2  192.17    8.83
   4  -2   2  186.30    7.55
   4  -2   2  187.40    8.61
   4  -2   3  185.23    9.88
   4  -2   3  183.48    7.25
  -4  -2  -3  180.91    9.65
   4  -2   4 4262.07   39.75
  -4  -2  -4 4185.73   54.54
   4  -2   4 4182.40   56.24
  -4  -2  -5  519.50   19.84
   4  -2   5  581.26   21.75
   4  -2   6   14.85    4.72
  -4  -2  -6   14.43    5.32
  -4  -2  -7 1352.10   36.94
   4  -2   7 1446.08   40.38
  -4  -2  -8  243.55   17.06
   4  -2   8  235.84   18.49
   4  -2   9   85.77   13.01
  -4  -2  -9   80.45   11.94
  -4  -2 -10  698.58   32.87
   4  -2  10  687.70   34.70
   4  -2  11   28.12   11.87
  -4  -2 -11    0.17    8.97
   4  -2  12   -0.87   10.35
  -4  -2 -12   14.98   10.13
   4   0 -13   11.08    8.31
  -4   0  12   16.51   10.06
   4   0 -12   16.08    8.70
   4   0 -11  972.14   37.78
  -4   0  11 1032.33   40.02
  -4   0  10  275.35   20.29
   4   0 -10  249.71   18.19
  -4   0   9    3.54    5.60
   4   0  -9   -2.31    5.56
  -4   0   8 1132.18   34.76
   4   0  -8 1120.76   32.88
   4   0  -7   -0.44    3.83
   4   0  -7   -1.70    2.55
  -4   0   7    3.09    4.45
   4   0  -6  413.15   13.05
  -4   0   6  381.70   16.52
   4   0  -6  394.32   16.41
   4   0  -5 3484.18   47.88
   4   0  -5 3518.08   41.38
  -4   0   5 3553.19   47.53
   4   0  -4  453.07   14.48
   4   0  -4  449.28   13.01
  -4   0   4  448.28   13.63
   4   0  -3 1362.88   23.03
  -4   0   3 1366.93   20.66
   4   0  -3 1400.75   23.78
   4   0  -1 1952.23   26.53
  -4   0   1 1930.14   25.43
   4   0   0 2038.42   19.09
  -4   0   0 2002.45   26.12
   4   0   0 1949.64   26.03
   4   0   1 2574.83   29.70
  -4   0  -1 2509.37   31.63
   4   0   1 2607.55   28.51
   4   0   2   62.14    4.23
  -4   0  -2   70.46    5.54
   4   0   2   62.13    5.28
   4   0   3 1235.91   25.61
  -4   0  -3 1203.39   25.07
   4   0   3 1230.49   17.97
  -4   0  -4 4367.95   55.70
   4   0   4 4226.99   36.57
   4   0   4 4319.50   57.28
  -4   0  -5  408.39   17.39
   4   0   5  421.06   18.32
   4   0   6   51.63    7.98
  -4   0  -6   59.56    8.11
  -4   0  -7 1556.77   39.88
   4   0   7 1601.11   42.19
  -4   0  -8  205.33   15.69
   4   0   8  205.03   16.90
  -4   0  -9  138.08   14.47
   4   0   9  129.27   15.12
  -4   0 -10  800.95   35.14
   4   0  10  845.85   38.71
   4   0  11   14.20    8.79
  -4   0 -11   11.91    9.22
   4   0  12    2.90   10.96
  -4   0 -12    5.73   10.16
   4   2 -13    6.20    8.69
  -4   2  12   13.92    8.34
   4   2 -12   44.49   11.31
  -4   2  11  936.10   38.14
   4   2 -11  922.71   36.87
  -4   2  10  129.32   14.25
   4   2 -10  112.69   13.07
  -4   2   9   28.78    7.89
   4   2  -9   11.68    5.29
   4   2  -8  894.27   29.14
  -4   2   8  900.00   30.06
  -4   2   7    4.23    4.26
   4   2  -7    4.60    4.18
   4   2  -7    0.65    2.69
   4   2  -6  184.19    9.04
  -4   2   6  179.02   11.52
   4   2  -6  178.33   11.00
   4   2  -5 4478.03   49.09
   4   2  -5 4547.81   54.71
  -4   2   5 4458.92   53.99
  -4   2   4   28.78    3.90
   4   2  -4   43.63    4.75
   4   2  -4   43.50    4.49
   4   2  -4   36.95    4.51
   4   2  -3  139.08    6.72
  -4   2   3  142.13    6.27
   4   2  -3  130.92    7.30
   4   2  -3  145.23    7.16
   4   2  -1 2394.37   24.02
   4   2  -1 2403.07   30.63
  -4   2   1 2305.03   29.97
   4   2   0 2356.48   25.29
   4   2   0 2302.83   29.51
   4   2   1 3860.96   39.05
  -4   2  -1 3842.65   41.77
  -4   2  -2  194.59    9.21
   4   2   2  195.67    7.34
   4   2   2  192.50    9.02
   4   2   3  174.77    6.59
  -4   2  -3  177.95    9.73
   4   2   3  179.93    9.90
   4   2   4 4109.88   36.30
  -4   2  -4 4220.23   55.00
   4   2   4 4147.34   56.05
  -4   2  -5  554.01   20.25
   4   2   5  516.55   20.52
   4   2   6   21.12    6.21
  -4   2  -6   14.66    5.28
   4   2   7 1358.84   38.99
  -4   2  -7 1354.69   37.07
  -4   2  -8  240.12   17.24
   4   2   8  218.00   17.23
  -4   2  -9   78.31   11.85
   4   2   9   68.78   12.21
  -4   2 -10  676.89   32.31
   4   2  10  739.42   35.36
   4   2  11   17.52   10.44
  -4   2 -11   10.39    8.59
   4   2  12    7.11   10.77
  -4   2 -12   -5.87   10.74
  -4   4  12  -17.62    9.17
   4   4 -12    4.39    8.69
  -4   4  11  606.61   32.09
   4   4 -11  618.90   29.98
  -4   4  10   12.44    7.54
   4   4 -10   23.65    7.86
  -4   4   9   20.51    6.90
   4   4  -9   13.25    6.53
   4   4  -8 1895.40   42.08
  -4   4   8 1795.45   42.90
   4   4  -7  298.29   15.45
  -4   4   7  326.86   16.55
   4   4  -6   86.86    6.94
  -4   4   6   73.02    7.65
   4   4  -6   73.02    7.61
   4   4  -6   85.65    7.74
   4   4  -5 2435.58   37.31
   4   4  -5 2438.39   39.05
   4   4  -5 2429.45   36.02
  -4   4   5 2382.18   37.88
  -4   4   4   37.63    4.51
   4   4  -4   38.66    4.39
   4   4  -4   36.50    4.79
   4   4  -4   40.39    5.22
   4   4  -3   20.18    3.16
   4   4  -3   19.57    3.51
   4   4  -3   17.89    3.41
  -4   4   3   20.23    3.00
   4   4  -2 4597.05   45.07
   4   4  -2 4578.97   49.60
  -4   4   2 4536.80   48.72
  -4   4   1 1023.43   13.52
  -4   4   1 1018.74   19.55
   4   4  -1 1031.91   17.94
   4   4  -1 1039.86   20.66
   4   4   0   68.21    4.87
  -4   4   0   61.91    4.98
  -4   4   0   64.74    3.64
   4   4   0   71.37    5.62
   4   4   2    6.90    2.69
   4   4   2    7.33    2.41
  -4   4  -2   13.54    3.09
  -4   4  -2    8.80    3.23
   4   4   3  183.41   10.50
  -4   4  -3  181.89    9.87
  -4   4  -4 1744.72   33.59
   4   4   4 1726.74   35.60
  -4   4  -5  170.06   11.25
   4   4   5  132.78   11.17
   4   4   6   77.25    9.71
  -4   4  -6   95.23    9.59
   4   4   7 1068.75   35.44
  -4   4  -7 1115.26   33.39
  -4   4  -8  491.26   23.81
   4   4   8  455.84   24.57
   4   4   9   -0.03    7.09
  -4   4  -9    6.19    6.71
  -4   4 -10  789.56   34.43
   4   4  10  745.42   36.95
   4   4  11  -10.22   10.96
  -4   4 -11   24.13    9.82
   4   4  12   18.06   13.80
  -4   4 -12  -15.84    8.52
  -4   6  12    7.48    9.04
   4   6 -12  -19.89   10.24
  -4   6  11  446.24   26.43
   4   6 -11  447.48   25.69
  -4   6  10    4.91    6.27
   4   6 -10    2.88    6.14
  -4   6   9   68.25   10.40
   4   6  -9   58.65    8.65
   4   6  -8 1288.64   33.90
  -4   6   8 1243.70   35.37
   4   6  -7  196.65   12.33
   4   6  -7  187.24   13.53
  -4   6   7  213.14   13.82
  -4   6   6   27.80    5.67
   4   6  -6   36.19    6.12
   4   6  -6   39.89    5.57
   4   6  -5 4011.74   48.56
   4   6  -5 3946.16   54.31
  -4   6   5 3881.31   51.09
   4   6  -4 1478.44   29.61
   4   6  -4 1494.96   24.81
  -4   6   4 1509.30   27.34
  -4   6   3 1964.32   28.42
   4   6  -3 2014.60   32.49
   4   6  -3 2028.16   25.82
   4   6  -2 7245.07   67.21
  -4   6   1 1043.33   17.42
   4   6  -1  995.02   20.64
   4   6  -1  970.86   22.11
  -4   6   1 1006.99   20.13
  -4   6   0  272.84   10.20
   4   6   0  306.15   11.52
  -4   6   0  275.12    9.02
   4   6   1 9182.36   81.48
  -4   6  -2   33.18    4.33
  -4   6  -2   24.66    3.94
   4   6   3  493.37   17.90
  -4   6  -3  525.24   16.72
  -4   6  -3  507.47   16.72
   4   6   4 1484.91   33.85
  -4   6  -4 1424.83   30.27
  -4   6  -4 1422.03   31.23
   4   6   5   25.63    6.18
  -4   6  -5   25.12    5.85
  -4   6  -6  458.71   20.07
   4   6   6  439.87   21.18
   4   6   7  450.64   22.97
  -4   6  -7  453.12   21.30
   4   6   8   88.42   11.99
  -4   6  -8   97.91   11.68
   4   6   9   36.24   10.62
  -4   6  -9   26.06    8.48
   4   6  10  615.91   33.01
  -4   6 -10  588.54   29.42
  -4   6 -11   16.57    8.69
   4   6  11   21.90   10.89
   4   6  12   -3.78   10.59
   4   8 -11  714.19   31.70
  -4   8  11  727.37   34.62
  -4   8  10   51.36   10.67
   4   8 -10   25.94    7.59
  -4   8   9   10.42    6.91
   4   8  -9    6.07    5.01
  -4   8   8  623.28   25.88
   4   8  -8  653.06   26.85
   4   8  -8  605.53   23.16
  -4   8   7    5.76    4.73
   4   8  -7    9.92    4.10
   4   8  -7   11.19    6.24
  -4   8   6    8.46    4.04
   4   8  -6   13.01    5.53
   4   8  -6    6.87    3.34
  -4   8   5 1942.46   36.59
   4   8  -5 2017.31   31.99
   4   8  -5 1984.61   39.78
  -4   8   4   32.92    4.86
   4   8  -4   26.76    3.53
   4   8  -4   24.28    5.20
   4   8  -3    8.38    3.95
  -4   8   3   10.43    3.47
   4   8  -2 3669.24   48.29
  -4   8   2 3723.62   42.88
  -4   8   2 3725.06   46.00
  -4   8   1   34.53    4.35
   4   8  -1   25.26    4.62
  -4   8   0  332.03   11.54
  -4   8   0  326.74   11.57
  -4   8  -1 2670.34   37.41
   4   8   1 2626.14   40.55
  -4   8  -1 2622.44   35.92
  -4   8  -2   54.00    5.49
  -4   8  -2   55.80    6.09
   4   8   2   48.67    6.23
  -4   8  -3    6.42    3.24
   4   8   3   12.20    4.34
  -4   8  -3    6.39    3.36
   4   8   4 2884.43   50.98
  -4   8  -4 2856.44   44.97
  -4   8  -4 2839.47   47.95
   4   8   5  826.51   28.23
  -4   8  -5  868.25   27.43
  -4   8  -5  861.57   25.48
  -4   8  -6   22.22    6.35
   4   8   6   38.32    8.40
   4   8   7 1167.07   37.98
  -4   8  -7 1186.77   34.61
   4   8   8   91.68   12.11
  -4   8  -8  111.53   11.81
   4   8   9   49.72   11.02
  -4   8  -9   46.09   10.41
  -4   8 -10  360.14   23.55
   4   8  10  359.20   26.16
   4   8  11   15.37   10.60
  -4  10  11  433.22   26.80
  -4  10  10   77.55   12.31
  -4  10   9   22.33    7.65
   4  10  -9    9.72    5.23
   4  10  -8  668.81   23.84
  -4  10   8  716.70   28.63
   4  10  -8  725.02   30.15
  -4  10   7   25.86    6.37
   4  10  -7   22.95    7.70
   4  10  -7   16.21    4.63
   4  10  -6   30.55    4.61
  -4  10   6   26.19    6.27
   4  10  -6   28.25    6.44
  -4  10   5 1840.66   37.58
   4  10  -5 1833.93   29.36
   4  10  -5 1842.74   40.74
   4  10  -4   56.86    7.32
  -4  10   4   41.99    5.71
   4  10  -4   49.58    4.15
  -4  10   3   56.29    6.37
  -4  10   3   55.98    6.26
   4  10  -3   43.71    6.74
   4  10  -2 3009.55   47.24
  -4  10   2 2968.32   41.87
  -4  10   2 2999.94   41.91
  -4  10   1  291.84   12.26
  -4  10   1  276.72   11.52
   4  10  -1  262.36   13.48
  -4  10   0  263.43   10.85
  -4  10   0  279.70   12.29
   4  10   0  238.22   12.69
   4  10   1 2230.10   40.39
  -4  10  -1 2178.89   33.12
  -4  10  -1 2202.69   37.09
   4  10   2  260.13   14.39
  -4  10  -2  281.61   12.03
  -4  10  -2  283.22   13.62
   4  10   3  130.71   10.71
  -4  10  -3  103.98    8.05
  -4  10  -3  113.10    9.59
   4  10   4 1838.77   41.84
  -4  10  -4 1802.95   35.35
  -4  10  -4 1845.59   39.92
  -4  10  -5   97.65    9.24
  -4  10  -5   89.59    9.87
   4  10   6   12.24    6.61
  -4  10  -6   18.91    6.77
  -4  10  -6   19.71    5.72
   4  10   7  844.78   33.26
  -4  10  -7  857.61   29.55
   4  10   8   31.96    9.65
  -4  10  -8   42.50    8.87
  -4  10  -9   53.33    9.74
   4  10   9   56.49   12.49
   4  10  10  382.38   27.70
   4  10  11   28.77   11.71
  -4  12  10   26.22    9.34
  -4  12   9   -0.54    6.10
   4  12  -9    8.00    8.02
  -4  12   8  468.86   23.89
   4  12  -8  511.70   26.73
  -4  12   7   42.69    8.34
   4  12  -7   37.88    7.86
  -4  12   6   16.00    5.64
   4  12  -6   28.25    6.94
   4  12  -5 1337.98   36.83
  -4  12   5 1367.38   34.23
  -4  12   4   56.30    7.75
   4  12  -4   77.48    8.95
  -4  12   3  119.45    9.51
  -4  12   3  106.04    8.45
  -4  12   2 1670.92   34.19
   4  12  -2 1683.28   37.35
  -4  12   2 1679.73   31.35
   4  12  -1  200.97   12.81
  -4  12   1  225.63   12.33
  -4  12   1  202.84   10.17
  -4  12   0  173.74    9.38
  -4  12   0  169.05   10.97
   4  12   0  142.67   11.83
   4  12   1 1232.73   32.40
  -4  12  -1 1218.69   24.45
  -4  12  -1 1224.37   29.62
   4  12   2   58.68    8.19
  -4  12  -2   84.67    7.07
  -4  12  -2   83.34    8.87
  -4  12  -3   27.25    4.84
   4  12   3   30.65    6.82
  -4  12  -3   25.82    6.02
   4  12   4 1136.47   34.75
  -4  12  -4 1137.20   33.37
  -4  12  -4 1116.64   27.51
   4  12   5   16.65    5.78
  -4  12  -5   26.62    5.56
  -4  12  -5   27.44    7.62
  -4  12  -6   19.19    6.77
  -4  12  -6   10.40    5.05
  -4  12  -7 1009.53   32.28
   4  12   7  993.65   38.05
  -4  12  -8  123.25   12.78
   4  12   8  139.27   16.13
   4  12   9   -0.67    8.67
   4  12  10  221.26   22.28
   4  14 -10   23.25    9.80
  -4  14   9   -2.44    7.28
   4  14  -9    2.82    7.91
   4  14  -8  622.88   31.14
  -4  14   8  609.98   28.46
  -4  14   7   91.22   11.56
   4  14  -7   89.83   12.90
  -4  14   6    9.56    5.40
   4  14  -6   17.61    7.47
  -4  14   5  586.17   23.81
   4  14  -5  586.39   26.14
  -4  14   4   68.02    8.19
  -4  14   4   60.22    8.14
  -4  14   3  125.94   10.84
   4  14  -3  105.61   11.41
  -4  14   3  118.76    9.27
  -4  14   2  783.93   25.40
   4  14  -2  779.50   27.21
  -4  14   2  745.52   20.97
   4  14  -1   58.00    8.36
  -4  14   1   59.22    6.10
  -4  14   1   71.87    8.38
   4  14   0    6.79    5.25
  -4  14   0    7.85    4.24
  -4  14   0    6.82    3.53
   4  14   1 1417.12   37.28
  -4  14  -1 1445.19   34.90
  -4  14  -1 1363.08   26.47
   4  14   2   73.17   10.00
  -4  14  -2   81.80    7.00
  -4  14  -2   96.56    9.88
  -4  14  -3   17.80    6.01
   4  14   3   13.08    5.46
   4  14   4 1026.28   35.03
  -4  14  -4 1018.69   33.29
   4  14   5   17.57    7.56
  -4  14  -5   31.23    7.34
   4  14   6   12.66    7.67
  -4  14  -6   29.83    9.60
   4  14   7  644.03   31.81
  -4  14  -7  707.35   32.27
   4  14   8  182.17   19.11
   4  14   9   -9.58    9.39
   4  14  10  171.62   20.54
   4  16 -10    7.33    9.64
   4  16  -9   25.15   11.52
  -4  16   8  261.51   20.16
   4  16  -8  268.60   22.35
  -4  16   7   17.56    7.83
   4  16  -7    5.15    7.26
  -4  16   6   -1.41    6.11
   4  16  -6   -8.20    7.93
  -4  16   5  872.60   30.94
   4  16  -5  894.62   34.87
  -4  16   5  822.72   27.88
  -4  16   4  258.33   16.38
   4  16  -4  264.58   18.65
   4  16  -3  241.30   17.21
  -4  16   3  246.82   15.88
  -4  16   2 1518.29   38.46
   4  16  -2 1450.44   41.09
   4  16  -1   48.89    9.46
  -4  16   1   90.33    9.99
   4  16   0   19.92    6.90
  -4  16   0    8.90    5.78
  -4  16  -1  689.98   26.55
   4  16   1  669.20   28.15
   4  16   2    0.89    5.35
  -4  16  -2    4.66    5.10
   4  16   3   47.55    9.37
  -4  16  -3   50.92    8.73
   4  16   4  569.98   27.63
  -4  16  -4  552.95   26.28
   4  16   5   -1.27    6.74
  -4  16  -5   12.04    7.16
   4  16   6   90.58   13.43
  -4  16  -6  120.93   14.78
   4  16   7  149.52   17.21
  -4  16  -7  145.66   17.21
   4  16   8   11.22    8.68
   4  16   9   19.02   11.91
   4  18  -9  -11.45   10.62
   4  18  -8  222.64   21.42
  -4  18   7   -3.81    7.29
   4  18  -7    9.72    7.97
   4  18  -6   18.53    9.16
  -4  18   6    6.79    7.42
  -4  18   5  393.86   22.42
   4  18  -5  395.49   24.69
  -4  18   4   42.84    8.72
   4  18  -4   32.53    9.31
  -4  18   3    8.90    6.23
   4  18  -3    5.43    6.76
  -4  18   2  619.05   26.35
   4  18  -2  600.60   28.24
  -4  18   1   13.92    6.82
   4  18  -1   26.43    8.10
   4  18   0    9.20    6.63
  -4  18   0   11.70    6.26
   4  18   1  519.51   27.39
  -4  18  -1  531.50   25.02
  -4  18  -2    9.42    7.12
   4  18   2   11.53    7.01
   4  18   3   -5.98    7.11
  -4  18  -3   -0.58    7.26
   4  18   4  530.64   28.79
  -4  18  -4  543.83   27.73
  -4  18  -5  116.18   14.25
   4  18   5   69.47   12.40
   4  18   6   -9.34   10.10
  -4  18  -6    2.20    8.73
   4  18   7  235.50   22.78
  -4  18  -7  273.81   23.13
   4  18   8   -4.01    9.68
  -4  18  -8   15.92    9.14
   4  20  -8  183.80   21.34
   4  20  -7    4.28   10.71
   4  20  -6  -11.10    9.98
   4  20  -5  219.48   20.65
  -4  20   5  243.60   19.48
  -4  20   4   -0.11    7.07
   4  20  -4   -4.94    7.47
  -4  20   3   -3.06    7.14
   4  20  -3    4.21    6.99
   4  20  -2  339.69   22.97
  -4  20   2  350.36   22.16
  -4  20   1   45.34    9.26
   4  20  -1   36.48   10.19
   4  20   0    3.62    6.77
  -4  20   0    4.37    8.21
   4  20   1  424.86   25.92
  -4  20  -1  415.98   24.26
   4  20   2   54.35   11.68
  -4  20  -2   79.14   12.04
   4  20   3    7.32    8.40
  -4  20  -3   10.28    7.94
  -4  20  -4  239.02   20.17
   4  20   4  207.79   20.13
   4  20   5   -5.78    7.87
  -4  20  -5   -1.35    8.22
   4  20   6   -7.54   10.45
  -4  20  -6   14.66   10.00
   4  20   7  136.04   19.64
   4  22  -6    5.21    9.59
   4  22  -5  206.73   22.63
   4  22  -4    2.85    8.98
  -4  22   3   -3.96    8.37
   4  22  -3   14.88    9.18
   4  22  -2  222.06   20.75
  -4  22   2  205.97   19.12
   4  22  -1   13.61    9.42
  -4  22   1   33.42   10.49
   4  22   0   13.35    8.77
  -4  22   0   11.18    9.25
   4  22   1  226.92   21.55
  -4  22  -1  217.68   19.02
  -4  22  -2   26.67    9.95
   4  22   2    2.15    7.87
   4  22   3    0.32    8.09
  -4  22  -3   -0.26    8.04
   4  22   4   97.81   15.46
  -4  22  -4  113.58   16.64
   4  22   5   -8.43    9.24
   4  24  -4   11.17   11.13
   4  24  -3  -13.21   10.82
   4  24  -2  105.13   16.15
   4  24  -1   12.56    9.92
   4  24   0   19.50   11.22
   4  24   1  115.92   17.54
   4  24   2   28.94   12.72
   4  24   3   10.13    9.55
  -5 -23   4   23.87   11.19
   5 -23  -3   44.19   13.12
  -5 -23   3   20.14   10.04
   5 -23  -2   52.85   13.10
  -5 -23   2   48.46   12.43
  -5 -23   1   43.59   12.48
   5 -23  -1   25.51   10.93
   5 -23   0   32.77   11.51
  -5 -23   0  -16.86   10.63
   5 -23   1   85.42   15.52
  -5 -23  -1   74.64   14.78
   5 -23   2  100.86   15.75
  -5 -23  -2   68.79   14.76
   5 -23   3    7.13   10.63
  -5 -21   6    2.03    8.15
  -5 -21   5  129.82   17.24
   5 -21  -5  145.60   18.00
   5 -21  -4   56.58   13.07
  -5 -21   4   22.01    9.31
   5 -21  -3   53.33   12.37
  -5 -21   3   55.55   12.27
   5 -21  -2  117.63   15.96
  -5 -21   2  135.34   17.00
  -5 -21   1  110.12   15.17
   5 -21  -1  120.99   16.14
   5 -21   0   12.38    9.17
  -5 -21   0   22.47    9.65
  -5 -21  -1  214.69   20.16
   5 -21   1  188.61   19.22
   5 -21   2  196.92   19.96
  -5 -21  -2  155.53   17.80
   5 -21   3   -8.09    8.44
  -5 -21  -3   14.51    8.48
   5 -21   4   88.93   14.61
  -5 -19   7  113.18   15.96
  -5 -19   6    4.44    7.90
   5 -19  -6   -4.04    7.12
  -5 -19   5  243.55   20.40
   5 -19  -5  221.38   19.21
  -5 -19   4   94.18   13.52
   5 -19  -4  126.92   15.79
  -5 -19   3   23.16    9.44
   5 -19  -3   20.72    8.28
  -5 -19   2  297.35   22.00
   5 -19  -2  274.63   21.30
  -5 -19   1   92.92   12.42
   5 -19  -1  110.11   14.31
  -5 -19   0  123.66   14.50
   5 -19   0   99.62   13.45
  -5 -19  -1  189.79   18.04
   5 -19   1  213.27   18.87
   5 -19   2  173.32   17.50
  -5 -19  -2  131.72   14.58
  -5 -19  -3   31.74    9.80
   5 -19   3   18.24    7.98
  -5 -19  -4  160.19   16.10
   5 -19   4  120.52   15.09
   5 -19   5   96.43   13.71
  -5 -17   7   44.27   10.18
  -5 -17   6   94.73   13.04
   5 -17  -6   98.95   13.06
  -5 -17   5  123.15   14.28
   5 -17  -5  106.27   13.37
   5 -17  -4  156.47   15.54
  -5 -17   4  145.95   14.78
  -5 -17   3    8.92    6.71
   5 -17  -3   12.83    7.08
   5 -17  -2 1043.13   37.09
  -5 -17   2 1115.23   37.98
  -5 -17   1  451.54   24.57
   5 -17  -1  487.85   25.58
   5 -17   0   21.54    8.20
  -5 -17   0   12.88    7.28
   5 -17   1  693.85   30.61
  -5 -17  -1  645.37   28.73
   5 -17   2  305.75   20.28
  -5 -17  -2  258.04   18.22
  -5 -17  -3   99.06   12.22
   5 -17   3   97.21   12.70
  -5 -17  -4  188.60   16.03
   5 -17   4  189.73   16.96
   5 -17   5  232.88   18.47
   5 -15  -9   54.58   10.99
   5 -15  -8  275.66   19.18
  -5 -15   8  295.60   20.32
   5 -15  -7  237.55   17.54
  -5 -15   7  213.09   17.04
   5 -15  -7  247.24   17.24
  -5 -15   6   -5.52    6.11
   5 -15  -6    6.36    6.87
  -5 -15   5  549.53   26.37
   5 -15  -5  533.61   25.20
   5 -15  -4  437.88   22.52
  -5 -15   4  372.57   21.56
  -5 -15   3   10.87    6.89
   5 -15  -3   12.13    6.82
  -5 -15   2  964.63   33.31
   5 -15  -2  943.35   32.94
  -5 -15   1  305.52   18.70
   5 -15  -1  314.71   19.20
  -5 -15   0  136.22   12.76
   5 -15   0  138.19   13.23
  -5 -15  -1  678.85   27.08
   5 -15   1  681.69   28.14
  -5 -15  -2  228.74   16.37
   5 -15   2  294.63   18.47
  -5 -15  -3   99.23   11.14
   5 -15   3  116.90   12.30
   5 -15   4  323.67   19.54
  -5 -15  -4  330.32   18.86
  -5 -15  -5  153.88   13.13
   5 -15   5  233.60   17.08
   5 -15   6  155.18   14.89
   5 -15   8   96.68   16.72
   5 -15   9   28.46   10.98
  -5 -13  11  260.94   25.45
   5 -13 -10  121.09   15.60
   5 -13  -9   29.87    8.60
  -5 -13   8  533.66   24.75
   5 -13  -8  456.92   24.17
   5 -13  -7  379.57   20.22
  -5 -13   7  364.12   20.45
   5 -13  -7  350.06   19.39
  -5 -13   6   12.33    7.24
   5 -13  -6    2.80    4.47
   5 -13  -6    4.52    4.44
   5 -13  -5  886.02   30.15
  -5 -13   5  933.01   32.12
   5 -13  -4  156.69   13.10
  -5 -13   4  119.64   12.09
   5 -13  -3  493.88   22.34
  -5 -13   3  486.92   22.24
  -5 -13   2  273.16   16.68
   5 -13  -2  260.42   16.16
  -5 -13   1  272.69   17.07
   5 -13  -1  324.66   18.24
   5 -13   0  316.95   17.52
  -5 -13   0  285.34   16.60
   5 -13   1  770.61   27.70
  -5 -13  -1  849.85   28.31
  -5 -13  -2  429.74   20.29
   5 -13   2  503.37   22.38
  -5 -13  -3   26.79    4.84
  -5 -13  -3   32.58    7.20
   5 -13   3   39.92    7.69
  -5 -13  -4  766.06   26.14
   5 -13   4  728.43   27.03
  -5 -13  -4  758.94   22.88
  -5 -13  -5  210.69   13.63
  -5 -13  -5  186.76   13.55
  -5 -13  -6  115.22   11.39
   5 -13   6  118.28   11.50
  -5 -13  -7  469.81   23.76
  -5 -13  -8  422.83   24.27
   5 -13   8  516.64   30.64
   5 -13   9   -1.02   10.28
   5 -11 -11  189.32   19.40
  -5 -11  11  205.81   21.64
   5 -11 -10  141.03   15.47
  -5 -11  10  164.15   18.88
   5 -11  -9   30.64    7.98
   5 -11  -8  829.10   31.85
  -5 -11   8  838.69   29.42
   5 -11  -7  298.29   16.84
  -5 -11   7  269.24   16.51
   5 -11  -7  313.69   18.47
  -5 -11   6   56.74    8.17
   5 -11  -6   57.20    7.90
   5 -11  -6   59.74    8.50
   5 -11  -5 1153.14   30.20
   5 -11  -5 1097.71   31.55
  -5 -11   5 1170.56   33.39
  -5 -11   4  336.50   17.81
   5 -11  -4  392.18   18.51
  -5 -11   3  465.85   20.34
   5 -11  -3  450.58   19.83
  -5 -11   2 1151.51   31.71
   5 -11  -2 1088.26   30.34
   5 -11  -1 1307.11   33.20
  -5 -11   1 1151.74   31.85
  -5 -11   0  347.23   16.82
   5 -11   0  353.81   17.34
  -5 -11  -1  618.85   13.98
   5 -11   1  614.73   22.76
  -5 -11  -2  427.09   13.61
  -5 -11  -2  430.15   18.76
  -5 -11  -3    8.63    4.20
   5 -11   3   10.88    4.50
  -5 -11  -3    5.23    3.01
  -5 -11  -4  852.29   25.36
   5 -11   4  814.36   26.34
  -5 -11  -4  857.84   24.29
  -5 -11  -5  278.93   14.35
  -5 -11  -5  288.97   15.62
  -5 -11  -6  121.95   11.24
   5 -11   6  136.80   10.83
  -5 -11  -7  667.48   27.55
   5 -11   7  648.76   31.30
  -5 -11  -8  329.17   21.61
   5 -11   8  425.03   27.01
  -5 -11  -9  124.55   15.11
   5 -11   9  121.93   16.81
   5 -11  10   93.98   16.12
   5  -9 -12    9.69    9.10
  -5  -9  12    8.31    9.65
   5  -9 -11  520.06   30.16
  -5  -9  11  456.20   30.25
   5  -9 -10  220.32   18.44
  -5  -9  10  239.29   21.58
   5  -9  -9  128.61   14.36
  -5  -9   8  690.18   24.76
   5  -9  -8  674.35   28.04
   5  -9  -7  321.75   16.08
  -5  -9   7  287.83   16.00
   5  -9  -7  317.04   18.02
   5  -9  -6  243.27   13.76
  -5  -9   6  225.39   13.97
   5  -9  -6  234.69   14.46
   5  -9  -5  969.12   26.63
  -5  -9   5  981.09   28.58
   5  -9  -5  943.18   26.83
   5  -9  -4  491.56   17.82
   5  -9  -4  513.87   19.51
  -5  -9   3  236.88   13.62
   5  -9  -3  228.00   13.09
  -5  -9   3  224.40    7.94
   5  -9  -2 1586.79   34.34
  -5  -9   2 1567.76   19.68
  -5  -9   1  833.66   13.29
  -5  -9   1  858.52   25.07
   5  -9   0  822.51   24.42
  -5  -9   0  849.87   14.88
  -5  -9   0  846.90   24.46
   5  -9   1  763.03   23.23
  -5  -9  -1  798.03   16.57
  -5  -9  -1  826.88   23.81
   5  -9   2  920.77   25.38
  -5  -9  -2  854.18   24.11
  -5  -9  -2  848.90   19.66
   5  -9   3   17.93    4.48
  -5  -9  -3   17.08    4.74
  -5  -9  -3    9.48    3.90
  -5  -9  -4 1598.99   32.08
   5  -9   4 1503.32   32.89
  -5  -9  -4 1551.98   33.28
  -5  -9  -5  780.79   25.24
  -5  -9  -5  753.22   21.15
  -5  -9  -6  101.90   10.35
   5  -9   6  106.11    8.91
   5  -9   6  112.57   12.33
   5  -9   7  967.61   36.57
  -5  -9  -7  954.38   32.78
  -5  -9  -8  361.99   21.82
   5  -9   8  391.83   24.99
  -5  -9  -9  125.06   14.71
   5  -9   9  158.80   18.07
  -5  -9 -10  128.49   16.03
   5  -9  10  124.19   17.72
   5  -9  11  165.83   21.96
   5  -7 -13    5.36    9.38
   5  -7 -12   14.33    9.38
  -5  -7  12   16.01   10.90
   5  -7 -11  469.47   27.46
  -5  -7  11  520.44   30.85
   5  -7 -10  219.02   18.68
  -5  -7  10  227.10   19.71
   5  -7  -9  212.25   16.77
  -5  -7   9  225.10   18.26
  -5  -7   8 1095.85   29.12
   5  -7  -8 1087.12   34.50
   5  -7  -7 1027.97   26.83
   5  -7  -7 1045.91   31.32
   5  -7  -6  241.69   13.05
   5  -7  -6  237.31   14.45
  -5  -7   6  222.32   12.85
   5  -7  -5  469.61   17.90
  -5  -7   5  495.23   18.87
   5  -7  -5  470.50   18.53
   5  -7  -4  630.91   19.43
   5  -7  -4  591.98   19.73
  -5  -7   3   78.51    5.40
   5  -7  -3   76.64    7.21
   5  -7  -2 6018.18   67.96
  -5  -7   1 2293.11   26.38
   5  -7  -1 2372.09   38.71
   5  -7   0  444.80   16.11
  -5  -7   0  443.73   11.19
  -5  -7   0  442.63   16.14
   5  -7   1 2738.32   42.22
  -5  -7  -1 2873.01   34.73
  -5  -7  -1 2834.40   42.54
  -5  -7  -2  538.88   15.60
  -5  -7  -2  545.20   17.72
  -5  -7  -3  595.35   17.72
  -5  -7  -3  575.37   18.07
   5  -7   3  574.07   18.20
   5  -7   4  399.22   15.22
  -5  -7  -4  433.55   14.78
  -5  -7  -4  411.97   16.61
  -5  -7  -5  827.77   26.22
  -5  -7  -5  822.94   19.57
   5  -7   5  846.99   21.89
   5  -7   5  856.61   28.92
  -5  -7  -6  298.40   17.05
   5  -7   6  290.65   12.79
   5  -7   6  316.19   19.00
  -5  -7  -7  984.94   32.84
   5  -7   7  927.71   34.57
  -5  -7  -8  400.67   22.91
   5  -7   8  425.35   25.16
  -5  -7  -9   91.46   12.85
   5  -7   9   96.02   14.38
  -5  -7 -10  212.13   19.93
   5  -7  10  197.20   21.13
   5  -7  11  164.27   21.25
  -5  -7 -11  168.22   19.38
   5  -5 -13   38.66   12.12
   5  -5 -12    6.91    8.51
  -5  -5  12   18.93    9.78
   5  -5 -11  354.74   23.81
  -5  -5  11  392.94   26.27
   5  -5 -10   33.59    9.62
  -5  -5  10   37.90   10.10
   5  -5  -9 1068.80   35.92
  -5  -5   9 1049.15   36.88
   5  -5  -8  386.04   19.99
  -5  -5   8  409.74   21.58
  -5  -5   8  392.66   16.26
  -5  -5   7 1208.48   28.84
   5  -5  -7 1241.43   33.63
   5  -5  -7 1254.93   27.87
   5  -5  -6  121.00    8.74
   5  -5  -6  103.44    9.86
   5  -5  -5 1271.69   27.47
   5  -5  -5 1244.73   29.70
   5  -5  -4  755.13   20.77
   5  -5  -4  760.04   20.55
   5  -5  -3  330.05   13.38
   5  -5  -2 5215.24   58.42
  -5  -5   2 5332.88   49.19
  -5  -5   1 1854.26   24.71
   5  -5  -1 1949.08   32.08
   5  -5   0  272.94   11.39
  -5  -5   0  235.76    8.61
   5  -5   2 4963.48   54.47
  -5  -5  -2 4830.32   53.00
  -5  -5  -3   14.06    3.85
   5  -5   3   21.80    3.81
  -5  -5  -3    9.86    3.02
   5  -5   3   17.01    4.12
  -5  -5  -4 1071.60   21.02
   5  -5   4 1030.96   22.23
   5  -5   4 1030.94   27.96
  -5  -5  -4 1034.77   26.65
   5  -5   5  922.48   29.01
   5  -5   5  946.29   20.58
  -5  -5  -5  874.20   26.62
   5  -5   6 1570.16   40.97
  -5  -5  -6 1570.04   38.67
  -5  -5  -7  265.66   17.48
   5  -5   7  273.26   18.83
  -5  -5  -8  187.31   15.94
   5  -5   8  214.88   18.13
   5  -5   9  115.93   14.94
  -5  -5  -9  108.32   13.58
  -5  -5 -10  217.35   19.40
   5  -5  10  231.74   22.60
  -5  -5 -11  176.95   19.94
   5  -5  11  208.00   22.32
   5  -3 -13   24.27   10.82
  -5  -3  12    7.94    9.01
   5  -3 -12    5.56    8.02
   5  -3 -11  662.40   32.03
  -5  -3  11  707.24   33.92
   5  -3 -10  287.09   20.15
  -5  -3  10  332.91   22.20
  -5  -3   9  142.76   14.70
   5  -3  -9  135.55   13.38
   5  -3  -8 1551.97   39.46
  -5  -3   8 1606.31   41.25
   5  -3  -7 2414.98   46.78
   5  -3  -7 2423.30   37.70
  -5  -3   7 2433.79   47.61
   5  -3  -6   45.59    6.63
   5  -3  -6   49.92    5.73
  -5  -3   6   45.67    6.65
   5  -3  -5 1389.43   30.24
   5  -3  -5 1369.29   27.23
   5  -3  -4  213.86   10.37
   5  -3  -4  199.38   10.62
   5  -3  -3  537.62   16.11
   5  -3  -3  544.12   15.98
   5  -3  -2 2115.39   32.63
  -5  -3   2 2200.60   29.50
   5  -3  -1 1871.38   29.64
  -5  -3   1 1850.10   25.81
  -5  -3   0 1077.42   19.55
   5  -3   0 1113.70   22.06
  -5  -3  -1 3667.56   41.62
   5  -3   1 3547.40   42.26
   5  -3   1 3592.15   37.32
   5  -3   2   85.39    5.98
   5  -3   2   75.76    5.80
   5  -3   3  272.97   10.18
  -5  -3  -3  260.94   12.26
   5  -3   3  266.03   12.26
   5  -3   4  822.72   17.73
   5  -3   4  821.36   24.07
  -5  -3  -4  813.78   23.35
   5  -3   5 1337.14   34.07
   5  -3   5 1297.93   21.64
  -5  -3  -5 1314.32   32.52
   5  -3   6 1067.32   32.78
  -5  -3  -6 1093.25   31.77
  -5  -3  -7 1503.46   40.26
   5  -3   7 1527.37   42.53
  -5  -3  -8  888.87   33.03
   5  -3   8  908.94   35.66
   5  -3   9   12.85    8.63
  -5  -3  -9   24.41    8.92
  -5  -3 -10  363.98   24.34
   5  -3  10  329.55   25.02
  -5  -3 -11  218.86   21.11
   5  -3  11  260.50   24.36
   5  -3  12   17.31   10.73
  -5  -3 -12   -7.24   11.30
   5  -1 -13   62.69   14.38
  -5  -1  12   22.10   10.58
   5  -1 -12    0.57    7.90
   5  -1 -11  718.96   32.79
  -5  -1  11  738.19   34.45
   5  -1 -10  417.66   23.62
  -5  -1  10  396.92   23.51
  -5  -1   9   83.28   11.20
   5  -1  -9   86.29   10.69
   5  -1  -8  931.51   30.78
  -5  -1   8  956.70   30.78
   5  -1  -7  818.68   26.34
   5  -1  -7  859.26   20.78
  -5  -1   7  835.67   26.69
   5  -1  -6  333.00   15.62
   5  -1  -6  337.48   13.03
  -5  -1   6  330.43   15.32
   5  -1  -5 1917.01   35.28
   5  -1  -5 1922.38   31.77
  -5  -1   5 1938.74   33.58
   5  -1  -4  410.88   13.85
   5  -1  -4  389.90   14.24
   5  -1  -3 1362.67   25.02
   5  -1  -3 1371.85   25.10
   5  -1  -2 3042.40   38.99
  -5  -1   2 3071.50   37.27
   5  -1  -1 2215.58   31.47
  -5  -1   1 2159.06   29.38
  -5  -1   0 2121.38   29.50
   5  -1   0 2128.45   30.32
   5  -1   0 2193.32   20.68
   5  -1   1 1182.73   21.54
  -5  -1  -1 1205.75   22.63
   5  -1   1 1192.56   19.10
   5  -1   2  178.24    8.56
  -5  -1  -2  178.32    9.25
   5  -1   2  182.74    8.11
   5  -1   3   32.37    4.61
  -5  -1  -3   35.19    5.08
   5  -1   3   35.86    3.74
   5  -1   4 2194.81   39.60
   5  -1   4 2177.21   27.57
  -5  -1  -4 2161.68   39.12
   5  -1   5 2506.88   46.77
  -5  -1  -5 2408.14   44.96
  -5  -1  -6  905.72   28.69
   5  -1   6  900.97   30.13
   5  -1   7 2048.61   49.80
  -5  -1  -7 2032.55   46.79
  -5  -1  -8  658.25   28.28
   5  -1   8  654.10   30.00
  -5  -1  -9  143.21   15.17
   5  -1   9  169.82   17.58
   5  -1  10  110.26   15.20
  -5  -1 -10  124.43   15.21
  -5  -1 -11  157.58   18.11
   5  -1  11  197.11   21.19
   5  -1  12   12.76   13.10
  -5  -1 -12  -11.07   10.33
   5   1 -13   64.97   14.81
   5   1 -12    9.52    8.55
  -5   1  12  -10.39    9.79
   5   1 -11  711.33   32.60
  -5   1  11  679.43   32.19
   5   1 -10  382.70   22.50
  -5   1  10  387.89   23.34
  -5   1   9   78.32   10.85
   5   1  -9   76.78   10.36
   5   1  -8  928.41   30.10
  -5   1   8  943.64   30.54
   5   1  -7  816.41   25.87
   5   1  -7  838.23   20.80
  -5   1   7  822.00   26.01
   5   1  -6  342.73   13.07
   5   1  -6  337.97   15.19
  -5   1   6  338.38   15.07
   5   1  -5 1956.92   34.68
   5   1  -5 1933.92   31.87
  -5   1   5 1966.20   32.89
   5   1  -4  388.60   13.80
   5   1  -4  393.06   13.52
  -5   1   4  406.62   12.28
   5   1  -3 1376.40   24.24
   5   1  -3 1384.30   25.27
   5   1  -3 1362.28   19.93
  -5   1   3 1375.20   19.06
   5   1  -2 3102.54   39.29
   5   1  -2 3167.08   28.15
  -5   1   2 3051.26   38.68
   5   1  -1 2208.40   31.38
   5   1  -1 2209.70   20.82
  -5   1   1 2180.94   30.40
  -5   1   0 2130.96   30.32
   5   1   0 2163.98   23.22
   5   1   0 2127.55   30.20
  -5   1  -1 1178.91   22.86
   5   1   1 1225.82   21.77
   5   1   1 1262.60   20.20
   5   1   2  173.58    7.73
  -5   1  -2  179.35    9.30
   5   1   2  180.47    8.72
  -5   1  -3   33.36    5.09
   5   1   3   34.09    4.70
   5   1   3   36.56    3.60
   5   1   4 2177.18   39.75
  -5   1  -4 2220.94   39.60
   5   1   4 2150.17   26.31
  -5   1  -5 2512.87   45.41
   5   1   5 2401.55   45.99
  -5   1  -6  876.84   28.21
   5   1   6  866.16   29.48
   5   1   7 1985.01   48.64
  -5   1  -7 2128.14   47.58
  -5   1  -8  682.36   28.84
   5   1   8  655.97   30.09
  -5   1  -9  157.91   15.66
   5   1   9  165.82   16.86
   5   1  10  125.82   15.74
  -5   1 -10  131.84   15.66
   5   1  11  172.83   20.34
  -5   1 -11  164.27   18.34
   5   1  12   22.31   12.59
  -5   1 -12    4.27    9.79
   5   3 -12    9.92    8.06
  -5   3  12    6.61    9.27
   5   3 -11  631.08   30.50
  -5   3  11  707.76   33.59
   5   3 -10  303.59   20.26
  -5   3  10  324.53   21.23
   5   3  -9  145.89   13.28
  -5   3   9  159.10   14.04
   5   3  -8 1549.56   38.34
   5   3  -8 1573.83   30.58
  -5   3   8 1549.89   38.66
   5   3  -7 2344.44   44.18
   5   3  -7 2398.50   37.86
  -5   3   7 2338.01   44.60
   5   3  -6   37.02    5.77
   5   3  -6   38.52    5.29
   5   3  -5 1392.15   28.04
   5   3  -5 1407.65   28.41
   5   3  -5 1418.55   27.64
  -5   3   5 1350.90   26.80
   5   3  -4  195.28    9.39
   5   3  -4  186.17    9.89
  -5   3   4  207.30    8.74
   5   3  -4  195.63    9.48
   5   3  -3  555.70   14.51
   5   3  -3  539.17   13.48
   5   3  -3  540.82   16.06
  -5   3   3  542.78   11.42
  -5   3   2 2162.54   19.46
   5   3  -2 2160.16   26.56
   5   3  -2 2206.42   33.04
  -5   3   2 2136.02   32.48
   5   3  -1 1838.88   23.47
   5   3  -1 1761.08   28.93
  -5   3   1 1833.56   28.59
  -5   3   0 1129.21   21.91
   5   3   0 1083.40   18.23
  -5   3   0 1101.03   14.10
   5   3   0 1066.57   21.43
   5   3   1 3706.47   41.31
  -5   3  -1 3590.76   43.84
   5   3   1 3699.59   42.18
   5   3   2   78.64    6.23
  -5   3  -2   62.16    5.98
   5   3   2   72.92    5.32
  -5   3  -3  264.15   12.31
   5   3   3  269.17    9.55
   5   3   3  270.47   12.60
   5   3   4  862.56   16.60
  -5   3  -4  833.33   23.71
   5   3   4  824.88   24.29
  -5   3  -5 1353.34   32.82
   5   3   5 1310.14   33.97
  -5   3  -6 1058.02   31.47
   5   3   6 1089.36   33.48
   5   3   7 1459.99   42.14
  -5   3  -7 1559.44   40.91
  -5   3  -8  895.93   33.14
   5   3   8  920.20   35.02
   5   3   9   36.46    9.70
  -5   3  -9   16.82    7.60
  -5   3 -10  323.86   22.74
   5   3  10  336.55   25.14
  -5   3 -11  261.86   21.97
   5   3  11  220.88   23.38
   5   3  12    2.53    9.80
   5   5 -12   -0.28    7.58
  -5   5  12   14.02    9.21
   5   5 -11  366.05   22.79
  -5   5  11  316.45   22.12
   5   5 -10   30.68    8.34
  -5   5  10   43.86    9.68
   5   5  -9 1044.12   33.19
  -5   5   9 1045.27   34.95
   5   5  -8  393.20   19.01
  -5   5   8  354.33   19.06
   5   5  -7 1212.95   30.56
  -5   5   7 1209.44   31.47
   5   5  -6  107.29    8.47
   5   5  -6  105.27    9.02
   5   5  -6   98.61    8.44
  -5   5   6  107.04    8.76
  -5   5   5 1261.42   26.13
   5   5  -5 1275.30   28.42
   5   5  -5 1276.81   27.89
   5   5  -5 1289.75   26.42
  -5   5   4  756.17   17.57
   5   5  -4  724.30   19.55
   5   5  -4  723.87   20.27
   5   5  -4  727.72   17.79
  -5   5   3  348.23    9.99
   5   5  -3  334.79   12.08
   5   5  -3  338.37   13.43
   5   5  -2 5419.53   59.00
   5   5  -2 5280.09   52.83
  -5   5   2 5269.37   57.00
   5   5  -1 1832.57   27.63
  -5   5   1 1913.36   21.25
   5   5  -1 1845.45   31.20
  -5   5   1 1907.95   30.13
  -5   5   0  246.43   10.44
   5   5   0  232.47    9.80
   5   5   0  239.08   10.78
  -5   5   0  248.69    7.77
   5   5   2 4736.47   56.25
  -5   5  -2 4962.00   56.39
  -5   5  -2 4921.38   52.19
   5   5   2 4880.18   52.49
   5   5   3   20.70    4.74
  -5   5  -3    5.95    2.95
   5   5   4 1050.73   28.30
  -5   5  -4 1057.24   26.99
  -5   5  -5  898.00   26.75
   5   5   5  888.83   28.16
  -5   5  -6 1598.25   38.89
   5   5   6 1529.70   40.12
  -5   5  -7  291.19   17.78
   5   5   7  251.41   17.63
  -5   5  -8  197.58   15.98
   5   5   8  165.60   15.70
   5   5   9  127.22   15.34
  -5   5  -9  112.41   13.34
   5   5  10  220.37   20.12
  -5   5 -10  225.51   19.99
   5   5  11  151.53   19.58
  -5   5 -11  191.38   20.07
  -5   7  11  495.41   27.67
   5   7 -11  459.25   25.14
  -5   7  10  225.29   18.15
   5   7 -10  217.54   16.47
  -5   7   9  209.55   16.50
   5   7  -9  219.85   15.54
   5   7  -8 1111.94   31.49
  -5   7   8 1088.88   33.07
  -5   7   7  978.06   28.68
   5   7  -7  974.56   27.02
   5   7  -7  967.87   30.33
  -5   7   6  237.97   13.14
   5   7  -6  225.55   14.20
   5   7  -6  206.71   11.46
  -5   7   5  478.63   16.81
   5   7  -5  538.58   16.42
   5   7  -5  505.03   18.88
   5   7  -4  590.40   15.30
  -5   7   4  617.80   17.05
   5   7  -4  565.94   18.65
  -5   7   3   63.83    5.24
  -5   7   3   69.18    6.37
  -5   7   2 6091.94   54.69
   5   7  -2 6098.41   63.56
  -5   7   2 6140.46   64.82
   5   7  -2 6310.65   69.46
  -5   7   1 2350.02   29.27
  -5   7   1 2364.31   35.20
  -5   7   0  432.82   14.46
   5   7   0  446.31   15.21
  -5   7   0  444.20   12.35
   5   7   1 2850.05   42.05
  -5   7  -1 2777.92   39.32
  -5   7  -1 2793.95   36.55
   5   7   2  560.96   18.73
  -5   7  -2  588.23   17.91
  -5   7  -2  621.99   17.96
   5   7   3  574.21   20.42
  -5   7  -3  583.81   19.00
  -5   7  -3  575.34   18.81
   5   7   4  407.46   18.57
  -5   7  -4  416.52   17.07
  -5   7  -4  394.92   16.92
   5   7   5  831.63   28.16
  -5   7  -5  855.60   26.23
   5   7   6  264.90   17.61
  -5   7  -6  291.44   16.83
   5   7   7  970.17   34.91
  -5   7  -7  942.98   31.51
  -5   7  -8  426.67   22.84
   5   7   8  413.37   24.54
   5   7   9   83.55   12.96
  -5   7  -9   70.16   11.60
   5   7  10  189.23   19.72
  -5   7 -10  189.68   17.94
   5   7  11  152.59   18.99
  -5   9  11  425.41   26.95
  -5   9  10  230.90   18.52
   5   9 -10  201.12   15.77
  -5   9   9  127.67   13.74
   5   9  -9  121.73   11.73
  -5   9   8  700.13   27.00
   5   9  -8  689.93   24.46
   5   9  -8  720.86   29.12
  -5   9   7  300.96   16.64
   5   9  -7  294.29   18.31
   5   9  -7  289.49   14.45
  -5   9   6  248.48   14.08
   5   9  -6  219.28   14.57
   5   9  -6  233.20   11.87
  -5   9   5  940.35   24.93
   5   9  -5  976.57   27.88
   5   9  -5  983.42   21.59
  -5   9   4  500.06   16.56
   5   9  -4  458.13   18.44
  -5   9   3  227.83   12.03
  -5   9   3  235.69   10.76
   5   9  -3  221.83   12.51
  -5   9   2 1611.00   30.65
   5   9  -2 1628.80   32.39
  -5   9   2 1592.09   27.59
   5   9  -1  888.83   23.70
  -5   9   1  953.85   20.64
  -5   9   1  965.90   22.72
  -5   9   0  854.83   21.03
   5   9   0  808.13   22.52
  -5   9   0  821.19   19.66
   5   9   1  798.56   23.41
  -5   9  -1  764.45   20.18
  -5   9  -1  747.13   20.02
  -5   9  -2  880.75   23.25
   5   9   2  833.90   25.03
  -5   9  -2  902.21   22.56
  -5   9  -3   12.81    4.39
  -5   9  -3    5.87    3.77
   5   9   4 1551.97   38.15
  -5   9  -4 1527.79   33.73
  -5   9  -4 1536.82   35.67
   5   9   5  804.51   29.13
  -5   9  -5  826.83   27.73
  -5   9  -5  816.30   26.12
   5   9   6   86.49   11.62
  -5   9  -6  106.91   10.98
   5   9   7  965.83   35.63
  -5   9  -7  978.11   32.88
  -5   9  -8  368.92   21.72
   5   9   8  379.36   24.13
  -5   9  -9  142.27   15.28
   5   9   9  144.46   17.21
  -5   9 -10  110.25   15.13
   5   9  10  114.72   16.26
   5   9  11  143.92   17.75
  -5  11  10  117.73   14.37
  -5  11   9   28.31    8.00
   5  11  -9   20.35    7.66
  -5  11   8  805.79   30.24
   5  11  -8  846.93   32.86
  -5  11   7  303.46   17.35
   5  11  -7  274.07   18.03
  -5  11   6   64.51    8.53
   5  11  -6   43.72    7.84
  -5  11   5 1103.96   29.00
   5  11  -5 1129.71   32.99
  -5  11   4  399.77   16.62
  -5  11   4  384.40   16.95
  -5  11   3  462.27   16.74
   5  11  -3  432.80   18.97
  -5  11   3  464.00   17.79
   5  11  -2 1081.40   28.93
  -5  11   2 1092.64   25.23
  -5  11   2 1042.94   25.33
   5  11  -1 1213.71   30.48
  -5  11   1 1312.70   27.38
  -5  11   1 1278.87   27.27
   5  11   0  350.60   16.36
  -5  11   0  353.97   13.84
  -5  11   0  355.80   14.44
   5  11   1  675.65   23.45
  -5  11  -1  622.97   18.46
  -5  11  -1  623.39   20.25
  -5  11  -2  483.15   16.87
  -5  11  -2  481.12   18.29
  -5  11  -3   16.07    4.63
   5  11   3   11.29    6.21
  -5  11  -3   11.37    4.75
   5  11   4  871.33   30.29
  -5  11  -4  831.78   28.13
  -5  11  -4  812.25   24.41
   5  11   5  307.78   19.04
  -5  11  -5  318.34   18.73
  -5  11  -5  317.55   16.36
   5  11   6  150.44   14.79
  -5  11  -6  149.69   13.85
  -5  11  -6  170.85   13.33
   5  11   7  669.87   31.32
  -5  11  -7  680.62   27.16
  -5  11  -8  411.90   22.54
   5  11   8  369.35   24.86
   5  11   9  109.11   15.17
   5  11  10  107.13   16.56
   5  13 -10  120.99   16.01
  -5  13   9   33.53    9.24
   5  13  -9   33.48   10.28
  -5  13   8  480.53   24.36
   5  13  -8  558.92   28.81
  -5  13   7  395.60   20.72
   5  13  -7  347.24   21.57
   5  13  -6    5.21    6.04
  -5  13   6    8.15    5.80
  -5  13   5  932.20   28.39
   5  13  -5  878.41   31.10
  -5  13   5  891.20   28.54
  -5  13   4  158.72   11.45
  -5  13   4  142.80   10.76
   5  13  -3  498.62   21.90
  -5  13   3  488.49   19.01
  -5  13   3  479.17   18.51
  -5  13   2  251.71   13.74
   5  13  -2  274.53   16.00
  -5  13   2  250.84   13.00
  -5  13   1  310.29   13.57
  -5  13   1  320.46   15.36
   5  13  -1  280.26   15.95
  -5  13   0  292.47   12.92
   5  13   0  261.51   16.15
  -5  13   0  296.11   14.79
  -5  13  -1  747.01   24.44
  -5  13  -1  751.39   21.00
   5  13   1  807.24   27.13
   5  13   2  442.67   21.30
  -5  13  -2  478.33   20.16
  -5  13  -2  482.99   17.25
  -5  13  -3   47.07    6.85
   5  13   3   39.44    8.38
  -5  13  -3   26.84    6.98
   5  13   4  752.75   29.56
  -5  13  -4  732.63   27.60
  -5  13  -4  720.86   23.35
  -5  13  -5  269.88   18.22
  -5  13  -5  238.51   14.48
   5  13   6  109.94   13.40
  -5  13  -6  129.26   14.00
  -5  13  -6  104.24   11.06
   5  13   7  495.50   27.89
   5  13   8  422.74   27.31
   5  13   9   10.27    9.23
   5  13  10  190.29   22.14
   5  15 -10   63.41   13.68
   5  15  -9   44.20   11.83
  -5  15   8  285.98   20.25
   5  15  -8  317.64   22.85
  -5  15   7  261.43   18.22
   5  15  -7  233.93   18.92
   5  15  -6    6.13    6.01
  -5  15   6    6.24    5.73
  -5  15   6    9.83    6.26
  -5  15   5  531.65   23.13
  -5  15   5  537.45   22.68
   5  15  -5  568.51   27.11
  -5  15   4  438.14   20.04
   5  15  -4  390.68   21.68
  -5  15   4  429.82   19.33
  -5  15   3   12.64    5.78
  -5  15   3    3.73    4.56
   5  15  -3   -2.03    5.71
  -5  15   2  963.14   28.94
   5  15  -2  939.82   32.55
  -5  15   2  872.36   24.55
  -5  15   1  307.64   14.07
   5  15  -1  275.07   18.24
  -5  15   1  325.42   16.94
   5  15   0  129.68   13.07
  -5  15   0  143.67   11.38
   5  15   1  674.79   27.09
  -5  15  -1  677.51   24.86
  -5  15  -2  282.15   16.75
   5  15   2  237.83   16.98
   5  15   3   98.35   11.80
  -5  15  -3  119.99   12.05
   5  15   4  389.50   22.92
  -5  15  -4  331.59   19.95
   5  15   5  179.25   16.87
  -5  15  -5  225.80   17.68
   5  15   6  145.31   16.10
  -5  15  -6  173.36   16.32
   5  15   7   94.12   14.10
  -5  15  -7  102.28   14.36
   5  15   8   87.20   15.00
   5  15   9   29.15   11.65
   5  17  -9   79.00   14.98
   5  17  -8  113.88   16.02
  -5  17   7   50.38   10.59
   5  17  -7   62.58   11.70
  -5  17   6   96.11   12.32
   5  17  -6   90.99   13.55
  -5  17   5  113.22   12.09
   5  17  -5  131.73   15.05
   5  17  -4  154.32   15.25
  -5  17   4  160.07   13.93
  -5  17   3    5.81    5.23
   5  17  -3   19.20    8.93
  -5  17   2 1082.57   33.54
   5  17  -2 1147.73   37.38
   5  17  -1  470.62   24.72
  -5  17   1  532.31   23.34
   5  17   0    9.16    6.69
  -5  17   0    9.79    5.47
  -5  17  -1  679.81   26.91
   5  17   1  727.61   30.34
   5  17   2  266.42   19.76
  -5  17  -2  281.92   18.55
   5  17   3   95.25   12.11
  -5  17  -3  109.40   12.42
   5  17   4  225.07   19.13
  -5  17  -4  173.83   15.82
   5  17   5  217.90   19.80
  -5  17  -5  252.45   19.85
   5  17   6   -9.52    9.38
  -5  17  -6   22.03    9.36
   5  17   7  193.50   20.24
  -5  17  -7  176.73   18.89
   5  17   8   71.07   14.18
   5  19  -8  202.42   20.96
   5  19  -7   97.20   15.41
   5  19  -6   11.22    7.86
  -5  19   5  207.91   17.22
   5  19  -5  249.02   21.21
  -5  19   4  126.01   13.77
   5  19  -4   89.41   13.84
  -5  19   3    5.55    6.05
   5  19  -3   21.08    8.98
  -5  19   2  310.51   19.87
   5  19  -2  313.91   21.83
  -5  19   1  103.06   12.95
   5  19  -1  100.00   13.23
   5  19   0  112.27   14.13
  -5  19   0  117.08   13.09
  -5  19  -1  194.42   16.41
   5  19   1  218.93   19.55
  -5  19  -2  195.69   16.99
   5  19   2  148.01   16.46
   5  19   3   23.24    9.25
  -5  19  -3    6.58    7.40
   5  19   4  148.39   17.64
  -5  19  -4  162.14   16.55
   5  19   5   89.27   13.70
  -5  19  -5  114.70   15.90
   5  19   6   17.04    9.97
  -5  19  -6   -9.13    9.56
   5  19   7  120.40   17.59
   5  21  -7   72.30   15.20
   5  21  -6   12.87   10.08
   5  21  -5  151.04   18.13
   5  21  -4   34.41   12.12
   5  21  -3   58.52   12.92
  -5  21   3   55.67   10.34
  -5  21   2  134.15   14.33
   5  21  -2  169.78   17.53
  -5  21   1  142.10   14.60
   5  21  -1  123.98   16.45
   5  21   0   21.05   10.39
  -5  21   0   15.95    8.69
   5  21   1  236.61   20.83
  -5  21  -1  218.98   18.98
   5  21   2  192.87   20.26
  -5  21  -2  199.09   18.48
   5  21   3   -1.86    7.77
  -5  21  -3    2.80    7.81
   5  21   4  125.62   17.70
  -5  21  -4  118.32   15.75
   5  21   5   21.07   10.20
   5  21   6    7.29   10.75
   5  23  -5  111.91   17.53
   5  23  -4   26.90   10.21
   5  23  -3   33.71   12.34
   5  23  -2   93.95   15.64
   5  23  -1   38.45   10.58
   5  23   0   15.24   10.07
   5  23   1   93.82   15.80
   5  23   2  114.56   17.82
   5  23   3   -3.39   10.59
   5  23   4  134.45   19.79
  -6 -24   3    9.89   10.06
  -6 -24   2   14.68   10.77
   6 -24  -2   69.88   15.00
  -6 -24   1   59.58   12.85
   6 -24  -1   79.10   15.39
  -6 -24   0   25.34   11.06
   6 -24   0   32.74   11.35
   6 -24   1  -13.83   11.17
  -6 -22   5   46.59   13.23
  -6 -22   4  133.69   18.27
   6 -22  -4  118.75   17.09
   6 -22  -3   48.81   13.71
  -6 -22   3   43.93   11.55
  -6 -22   2   -6.53    8.43
   6 -22  -2   -0.52    8.54
  -6 -22   1   85.15   15.05
   6 -22  -1  100.46   15.97
  -6 -22   0   22.18   10.23
   6 -22   0   27.05   10.29
   6 -22   1   62.54   13.47
  -6 -22  -1   64.03   12.98
  -6 -22  -2  207.18   21.43
   6 -22   2  250.37   22.94
   6 -22   3   -0.11    9.27
  -6 -20   6   10.77    8.72
  -6 -20   5   89.32   13.72
   6 -20  -5   68.11   12.52
  -6 -20   4  225.14   20.38
   6 -20  -4  225.85   20.82
  -6 -20   3   54.15   12.06
   6 -20  -3   24.58    8.56
  -6 -20   2   42.70   10.69
   6 -20  -2   48.07   11.28
  -6 -20   1  190.14   19.03
   6 -20  -1  211.02   19.82
  -6 -20   0   38.49   11.50
   6 -20   0   59.82   12.37
  -6 -20  -1   44.80   10.98
   6 -20   1   51.08   12.10
   6 -20   2  261.04   21.93
  -6 -20  -2  228.76   20.76
  -6 -20  -3  -20.64    9.27
   6 -20   3   10.09    8.25
   6 -20   4   18.37    8.04
  -6 -18   7  195.56   18.80
  -6 -18   6   29.53    9.17
   6 -18  -6   28.92    8.83
  -6 -18   5   31.81   10.46
   6 -18  -5   50.45   11.05
  -6 -18   4  231.13   19.58
   6 -18  -4  248.28   19.98
  -6 -18   3   10.11    7.14
   6 -18  -3    8.61    7.35
   6 -18  -2  361.01   23.67
  -6 -18   2  387.69   24.50
  -6 -18   1  638.36   30.34
   6 -18  -1  678.32   31.76
   6 -18   0   31.49    9.72
  -6 -18   0   41.85    9.49
   6 -18   1  107.33   14.22
  -6 -18  -1  117.20   14.07
  -6 -18  -2  453.83   25.59
   6 -18   2  493.85   27.57
  -6 -18  -3   43.04    9.41
   6 -18   3   34.40    9.18
  -6 -18  -4   27.37    9.01
   6 -18   4    9.22    6.85
   6 -18   5  250.32   20.35
  -6 -16   8   72.99   11.72
  -6 -16   7  260.21   20.10
   6 -16  -7  246.61   18.94
  -6 -16   6   70.39   11.77
   6 -16  -6   53.12    9.65
  -6 -16   5   39.65    9.09
   6 -16  -5   20.79    7.62
  -6 -16   4  259.06   18.89
   6 -16  -4  234.91   18.01
   6 -16  -3   64.76   10.60
  -6 -16   3   74.47   11.64
  -6 -16   2  455.56   24.61
   6 -16  -2  372.02   22.16
  -6 -16   1  849.60   32.78
   6 -16  -1  879.02   33.49
  -6 -16   0   47.88   10.32
   6 -16   0   35.96    8.47
   6 -16   1  389.87   22.45
  -6 -16  -1  450.38   23.81
  -6 -16  -2  927.88   33.45
   6 -16   2 1041.71   36.81
  -6 -16  -3   28.34    7.21
   6 -16   3   41.15    9.39
   6 -16   4   34.40    9.33
  -6 -16  -4   43.80    8.81
   6 -16   5  493.01   25.72
   6 -14 -10  170.99   18.20
   6 -14  -9   92.96   13.71
  -6 -14   8  117.37   13.83
   6 -14  -8  113.78   13.13
   6 -14  -7  444.06   23.54
  -6 -14   7  417.95   23.25
  -6 -14   6   13.37    6.51
   6 -14  -6   13.22    5.47
  -6 -14   5  513.77   25.01
   6 -14  -5  449.70   23.03
   6 -14  -4 1648.89   43.20
  -6 -14   4 1538.78   42.96
  -6 -14   3   -0.72    5.43
   6 -14  -3    5.79    4.92
   6 -14  -2  512.06   24.24
  -6 -14   2  547.24   25.18
  -6 -14   1  783.75   29.44
   6 -14  -1  786.15   29.76
  -6 -14   0  328.07   19.27
   6 -14   0  294.87   18.13
   6 -14   1  131.33   12.40
  -6 -14  -1  164.87   13.71
  -6 -14  -2  719.12   27.40
   6 -14   2  749.82   28.74
   6 -14   3  138.98   13.17
  -6 -14  -3  145.88   12.67
  -6 -14  -4   67.15    9.62
   6 -14   4   65.69    9.91
   6 -14   5  583.17   25.41
  -6 -14  -5  524.77   23.18
   6 -14   6  103.74   11.90
   6 -14   7   40.02   10.43
   6 -14   8  188.66   20.30
   6 -12 -11   59.89   12.02
  -6 -12  11   54.05   13.77
   6 -12 -10  227.13   19.55
   6 -12  -9   46.64   10.31
   6 -12  -8  515.89   25.64
  -6 -12   8  561.82   25.69
   6 -12  -7 1061.23   33.26
   6 -12  -7 1034.08   33.36
  -6 -12   7  994.85   34.07
   6 -12  -6   49.03    7.95
   6 -12  -6   57.38    7.94
  -6 -12   6   50.09    8.48
   6 -12  -5  378.86   19.69
  -6 -12   5  428.65   21.59
  -6 -12   4 1206.22   35.38
   6 -12  -4 1262.69   35.50
   6 -12  -3  405.69   19.97
  -6 -12   3  427.26   21.11
  -6 -12   2   13.27    5.12
   6 -12  -2    5.43    4.79
  -6 -12   1  763.26   27.10
   6 -12  -1  784.54   27.36
   6 -12   0  251.55   15.60
  -6 -12   0  262.56   16.30
  -6 -12  -1  359.40   18.81
   6 -12   1  316.10   17.62
  -6 -12  -2 1102.94   23.18
   6 -12   2 1188.88   33.92
  -6 -12  -2 1113.55   32.25
  -6 -12  -3   16.99    5.63
   6 -12   3   33.32    7.47
  -6 -12  -3   23.51    4.58
  -6 -12  -4  325.84   15.77
  -6 -12  -4  331.02   16.92
   6 -12   4  282.86   16.51
  -6 -12  -5  828.41   26.41
   6 -12   5  905.18   29.48
  -6 -12  -5  843.14   27.26
   6 -12   6  151.85   12.68
  -6 -12  -6  145.22   13.16
  -6 -12  -7  137.04   13.64
   6 -12   7  125.93   15.34
  -6 -12  -8  516.85   26.95
   6 -12   8  561.37   31.62
   6 -12   9   -8.56   10.49
   6 -10 -12   15.06   10.04
   6 -10 -11  180.00   18.91
  -6 -10  11  207.95   21.48
   6 -10 -10  433.24   25.92
  -6 -10  10  454.37   28.57
   6 -10  -9   80.76   12.06
  -6 -10   8  535.60   23.61
   6 -10  -8  505.70   22.01
   6 -10  -8  552.82   25.48
   6 -10  -7  743.73   27.61
   6 -10  -7  758.36   26.69
  -6 -10   7  705.52   26.29
  -6 -10   6  342.65   18.23
   6 -10  -6  326.34   17.35
   6 -10  -6  322.35   17.65
   6 -10  -5  221.18   14.32
  -6 -10   5  263.52   15.91
  -6 -10   4 1852.79   42.26
  -6 -10   4 1855.17   28.31
   6 -10  -3  266.08   15.10
  -6 -10   3  290.86   16.40
  -6 -10   3  254.20    8.93
   6 -10  -2  303.69   16.02
  -6 -10   2  334.23   17.27
   6 -10  -1 1923.11   40.55
  -6 -10   1 1857.47   40.20
  -6 -10   0  431.91   11.51
   6 -10   0  411.88   18.48
  -6 -10   0  446.37   19.22
  -6 -10  -1  150.81   11.06
  -6 -10  -1  137.30    7.56
   6 -10   1  118.41   10.35
  -6 -10  -2 1103.70   23.77
  -6 -10  -2 1078.87   29.07
   6 -10   2 1124.82   30.20
  -6 -10  -3   80.92    8.41
   6 -10   3   90.95    9.18
  -6 -10  -3   86.93    7.64
  -6 -10  -4  353.31   16.34
   6 -10   4  313.65   16.15
  -6 -10  -4  365.22   16.38
  -6 -10  -5 1203.99   32.80
   6 -10   5 1268.37   32.10
  -6 -10  -5 1171.45   28.79
  -6 -10  -6   77.06   10.01
   6 -10   6   72.44    8.28
   6 -10   6   88.30   11.61
   6 -10   7  450.35   26.06
  -6 -10  -7  477.79   24.09
  -6 -10  -8  732.96   31.64
   6 -10   8  734.82   35.82
  -6 -10  -9   54.63   11.56
   6 -10   9   76.79   14.40
   6 -10  10   13.51   10.63
  -6 -10 -10   16.33   10.57
   6  -8 -12   44.76   11.87
  -6  -8  12   20.56   10.74
   6  -8 -11  119.37   15.91
  -6  -8  11  147.41   18.59
   6  -8 -10  504.26   27.50
  -6  -8  10  546.92   29.90
   6  -8  -9  120.62   13.75
  -6  -8   9  136.46   14.42
  -6  -8   8  812.59   26.98
   6  -8  -8  796.76   25.95
   6  -8  -8  814.46   30.25
   6  -8  -7 1516.06   35.37
  -6  -8   7 1442.77   36.70
   6  -8  -7 1507.80   38.77
   6  -8  -6  161.66   11.89
   6  -8  -6  144.67   11.00
  -6  -8   6  138.43   11.68
   6  -8  -5  120.89   10.26
  -6  -8   5  141.07   11.44
   6  -8  -5  132.30   10.31
  -6  -8   4 1964.80   40.18
   6  -8  -4 2010.64   39.92
  -6  -8   4 2020.52   31.34
  -6  -8   3   95.88    6.10
   6  -8  -3   92.12    8.69
  -6  -8   2 1865.76   25.60
   6  -8  -2 1792.03   36.61
  -6  -8   1 3981.47   40.25
   6  -8  -1 4042.32   56.64
  -6  -8   0  331.21   10.59
   6  -8   0  315.52   15.10
  -6  -8   0  328.58   15.18
  -6  -8  -1  436.59   13.48
   6  -8   1  399.79   16.50
  -6  -8  -1  434.31   17.03
  -6  -8  -2 2675.34   38.78
  -6  -8  -2 2664.90   43.88
   6  -8   2 2772.06   45.65
   6  -8   3  131.38    9.67
  -6  -8  -3  142.93    9.63
  -6  -8  -3  145.59    9.84
   6  -8   4   77.93    7.85
  -6  -8  -4   98.48    8.09
  -6  -8  -4   99.35    8.99
  -6  -8  -5 1014.66   29.81
   6  -8   5 1098.55   27.25
  -6  -8  -5 1008.96   24.22
   6  -8   5 1105.94   33.58
  -6  -8  -6  142.03   12.38
   6  -8   6  125.72    9.38
   6  -8   6  130.90   13.18
  -6  -8  -7  463.08   23.35
   6  -8   7  429.98   24.49
  -6  -8  -8  678.41   30.39
   6  -8   8  740.04   33.96
  -6  -8  -9  114.84   14.76
   6  -8   9  112.44   16.18
   6  -8  10    5.92    9.21
  -6  -8 -10   24.95    9.26
   6  -6 -13  242.67   24.08
   6  -6 -12   -2.44    8.39
  -6  -6  12   -4.48   10.25
   6  -6 -11  217.38   19.51
  -6  -6  11  206.42   20.09
   6  -6 -10  543.49   27.43
  -6  -6  10  527.43   29.07
   6  -6  -9  493.51   25.47
  -6  -6   9  542.09   26.68
  -6  -6   8  301.04   15.83
   6  -6  -8  274.98   17.84
  -6  -6   8  307.75   19.66
   6  -6  -8  295.29   15.09
   6  -6  -7 1463.42   32.91
   6  -6  -7 1439.99   37.50
  -6  -6   7 1451.28   33.89
   6  -6  -6  398.16   18.23
   6  -6  -6  385.82   16.81
   6  -6  -5  125.12    9.84
   6  -6  -5  130.26    9.80
   6  -6  -4 1453.88   31.41
   6  -6  -4 1471.99   32.02
   6  -6  -3   87.61    8.08
  -6  -6   3   80.77    5.99
   6  -6  -2 1592.59   32.28
  -6  -6   2 1646.19   25.25
  -6  -6   1 4409.08   44.91
   6  -6  -1 4367.94   55.81
   6  -6   0  889.38   23.09
  -6  -6   0  918.58   18.65
   6  -6   1 1284.31   27.92
  -6  -6  -1 1357.29   24.67
   6  -6   2 6971.66   72.96
  -6  -6  -2 6826.19   69.25
   6  -6   3    7.67    3.18
  -6  -6  -3    0.05    3.12
  -6  -6  -3    4.82    3.20
   6  -6   4  242.92   12.02
  -6  -6  -4  252.10   11.26
  -6  -6  -4  250.50   13.79
   6  -6   4  241.29   13.89
  -6  -6  -5 1427.34   26.17
   6  -6   5 1474.03   29.13
   6  -6   5 1489.05   37.83
  -6  -6  -5 1460.09   35.93
  -6  -6  -6  118.17   11.17
   6  -6   6  112.55   12.00
  -6  -6  -7  478.62   23.48
   6  -6   7  456.17   24.47
  -6  -6  -8  533.45   26.85
   6  -6   8  601.45   29.97
   6  -6   9  153.90   17.35
  -6  -6  -9  154.44   15.99
   6  -6  10   23.17   10.63
  -6  -6 -10   46.47   12.35
  -6  -6 -11  391.16   27.84
   6  -6  11  482.15   33.49
   6  -4 -13  282.04   25.01
  -6  -4  12   -7.33    9.66
   6  -4 -12  -12.20   10.02
   6  -4 -11  137.81   15.95
  -6  -4  11  134.05   16.01
   6  -4 -10  415.81   24.04
  -6  -4  10  461.12   25.86
   6  -4  -9  836.08   31.89
  -6  -4   9  892.14   33.28
   6  -4  -8  277.82   17.68
   6  -4  -8  286.80   14.05
  -6  -4   8  297.51   18.32
   6  -4  -7 1435.05   36.38
   6  -4  -7 1405.75   30.87
  -6  -4   7 1469.10   36.86
   6  -4  -6  312.73   14.20
   6  -4  -6  330.63   16.40
   6  -4  -5  918.86   23.97
   6  -4  -5  917.01   24.91
   6  -4  -4 4901.35   59.48
   6  -4  -4 4992.22   59.74
   6  -4  -3  347.01   14.06
  -6  -4   3  339.07   12.29
   6  -4  -2 2409.80   38.22
  -6  -4   2 2529.40   33.53
  -6  -4   1 4693.51   48.41
   6  -4  -1 4757.18   55.59
  -6  -4   0 1726.29   27.15
   6  -4   0 1728.69   30.92
   6  -4   1  904.20   21.79
   6  -4   1  909.60   17.93
  -6  -4  -3   12.07    4.09
   6  -4   3   20.49    3.66
   6  -4   3   25.01    5.09
   6  -4   4  446.66   14.55
  -6  -4  -4  430.25   17.69
   6  -4   4  444.49   18.17
   6  -4   5 1517.10   26.81
  -6  -4  -5 1450.73   35.64
   6  -4   5 1496.45   37.19
   6  -4   6  311.98   19.05
  -6  -4  -6  372.98   19.67
  -6  -4  -7  261.45   17.53
   6  -4   7  253.14   18.03
  -6  -4  -8  480.76   25.24
   6  -4   8  493.16   26.61
   6  -4   9  150.56   16.89
  -6  -4  -9  152.49   16.25
   6  -4  10   48.55   12.58
  -6  -4 -10   35.50   10.39
  -6  -4 -11  596.63   34.56
   6  -4  11  670.85   37.72
   6  -2 -13  181.93   19.84
  -6  -2  12    9.41    8.01
   6  -2 -12   13.36    8.62
  -6  -2  11  139.70   15.96
   6  -2 -11  118.93   14.84
   6  -2 -10  739.70   31.15
  -6  -2  10  742.49   32.11
   6  -2  -9   86.63   11.09
  -6  -2   9   70.08   10.30
   6  -2  -8 2358.63   49.31
   6  -2  -8 2359.19   39.50
  -6  -2   8 2388.14   50.10
   6  -2  -7 3828.17   60.74
   6  -2  -7 3821.98   51.81
  -6  -2   7 3800.74   59.38
   6  -2  -6  342.91   16.56
   6  -2  -6  369.35   14.98
  -6  -2   6  355.06   15.69
   6  -2  -5 1011.42   24.24
   6  -2  -5  979.37   25.70
   6  -2  -4 3441.29   47.66
   6  -2  -4 3552.29   47.41
   6  -2  -3  270.79   12.09
  -6  -2   3  264.74   11.44
  -6  -2   2   10.99    3.10
   6  -2  -2   16.06    3.79
  -6  -2   1 3786.39   43.52
   6  -2  -1 3706.39   46.36
  -6  -2   0 1308.60   24.18
   6  -2   0 1317.11   25.58
   6  -2   0 1340.82   16.25
  -6  -2  -1   46.57    5.26
   6  -2   1   40.48    4.87
   6  -2   1   44.38    4.17
  -6  -2  -2 3606.27   47.54
   6  -2   2 3696.83   44.30
   6  -2   2 3701.14   44.23
   6  -2   3  408.70   13.28
  -6  -2  -3  405.33   15.92
   6  -2   3  415.96   15.63
   6  -2   4  308.57   11.23
  -6  -2  -4  317.98   15.50
   6  -2   4  301.65   14.93
   6  -2   5 1235.16   21.85
  -6  -2  -5 1294.44   33.10
   6  -2   5 1286.91   33.78
  -6  -2  -6  404.03   20.16
   6  -2   6  382.51   20.41
   6  -2   7  929.18   33.70
  -6  -2  -7  894.58   31.98
  -6  -2  -8 1233.38   39.85
   6  -2   8 1261.41   42.52
   6  -2   9   39.80   10.84
  -6  -2  -9   41.90    9.92
   6  -2  10   73.33   14.13
  -6  -2 -10   34.85   10.68
  -6  -2 -11  701.10   36.74
   6  -2  11  717.36   39.10
   6   0 -13  246.18   22.52
  -6   0  12    6.96    8.01
   6   0 -12   22.33    9.86
   6   0 -11  242.17   18.93
  -6   0  11  236.59   19.79
   6   0 -10  761.77   31.36
  -6   0  10  733.96   31.26
   6   0  -9  266.01   17.81
  -6   0   9  256.84   17.66
   6   0  -8 1347.07   36.42
   6   0  -8 1312.97   28.58
  -6   0   8 1317.69   36.26
   6   0  -7 1240.35   32.70
   6   0  -7 1273.03   27.92
  -6   0   7 1267.23   32.07
   6   0  -6 2201.89   41.19
   6   0  -6 2219.05   37.15
  -6   0   6 2151.53   38.24
   6   0  -5  476.66   16.38
   6   0  -5  469.43   17.55
  -6   0   5  482.41   15.69
   6   0  -4 7246.13   72.86
   6   0  -4 7204.93   72.01
  -6   0   3   43.84    5.08
  -6   0   3   49.06    3.57
   6   0  -2  301.89   12.29
   6   0  -2  291.72    5.92
  -6   0   2  331.12   12.23
   6   0   0  288.69    7.31
  -6   0   0  260.94   10.79
   6   0   0  275.84   11.28
  -6   0  -1   87.03    6.69
   6   0   1   67.23    5.83
   6   0   1   73.75    5.01
   6   0   2 2467.05   34.05
  -6   0  -2 2419.26   38.06
   6   0   2 2474.79   34.81
  -6   0  -3   62.54    6.60
   6   0   3   87.28    6.14
   6   0   3   86.20    7.64
  -6   0  -4 1600.94   35.19
   6   0   4 1606.28   24.94
   6   0   4 1605.83   34.61
  -6   0  -5 2336.76   45.29
   6   0   5 2292.08   45.36
  -6   0  -6  190.71   13.77
   6   0   6  191.44   14.34
  -6   0  -7 1347.38   39.20
   6   0   7 1373.63   40.21
  -6   0  -8 1408.35   42.28
   6   0   8 1386.89   44.05
   6   0   9  121.60   15.02
  -6   0  -9  128.40   15.13
  -6   0 -10    6.05    9.12
   6   0  10    0.21    8.27
  -6   0 -11  410.62   28.69
   6   0  11  466.09   31.48
   6   2 -13  138.59   16.85
  -6   2  12   12.34    8.90
   6   2 -12   22.54    9.29
  -6   2  11  116.25   14.50
   6   2 -11  127.68   14.57
   6   2 -10  718.97   30.15
  -6   2  10  743.81   31.57
  -6   2   9   75.89    9.98
   6   2  -9   68.20   10.31
   6   2  -8 2364.56   48.62
   6   2  -8 2351.70   39.67
  -6   2   8 2307.56   47.23
   6   2  -7 3905.77   59.19
   6   2  -7 3831.99   51.80
  -6   2   7 3811.52   57.34
   6   2  -6  375.74   16.07
   6   2  -6  372.05   14.86
  -6   2   6  359.68   15.05
   6   2  -5 1020.73   24.49
   6   2  -5  999.82   24.95
  -6   2   5  987.61   22.10
   6   2  -4 3458.32   45.07
   6   2  -4 3451.78   47.17
   6   2  -4 3464.61   40.45
  -6   2   4 3556.11   38.36
  -6   2   3  282.09    7.25
   6   2  -3  255.92   11.72
   6   2  -3  264.10    8.73
  -6   2   3  263.53   12.13
  -6   2   2   12.44    3.32
   6   2  -2   12.18    2.23
   6   2  -2   15.43    3.51
   6   2  -1 3713.69   34.05
   6   2  -1 3677.60   46.26
  -6   2   1 3750.46   45.69
  -6   2   0 1294.60   25.35
   6   2   0 1276.71   19.47
   6   2   0 1272.47   24.78
   6   2   1   54.98    4.86
  -6   2  -1   39.55    5.05
   6   2   1   55.06    5.37
   6   2   2 3717.20   45.37
   6   2   2 3676.69   43.26
  -6   2  -2 3599.00   48.71
  -6   2  -3  421.49   16.65
   6   2   3  403.20   12.57
   6   2   3  392.43   15.50
  -6   2  -4  319.05   15.34
   6   2   4  315.11   10.64
   6   2   4  318.78   15.28
  -6   2  -5 1295.77   33.42
   6   2   5 1302.77   33.73
  -6   2  -6  404.69   20.19
   6   2   6  418.86   20.97
  -6   2  -7  906.52   31.96
   6   2   7  883.38   32.40
   6   2   8 1176.81   41.47
  -6   2  -8 1273.40   40.46
   6   2   9   39.41   10.22
  -6   2  -9   41.63    9.65
   6   2  10   54.38   12.11
  -6   2 -10   39.66   11.21
  -6   2 -11  686.49   36.29
   6   2  11  676.94   38.23
   6   4 -12   14.73    8.51
  -6   4  11  128.50   15.14
   6   4 -11  109.99   12.80
   6   4 -10  424.36   22.85
  -6   4  10  418.16   23.47
   6   4  -9  837.85   29.84
  -6   4   9  815.26   29.91
   6   4  -8  302.49   16.74
   6   4  -8  299.02   14.63
  -6   4   8  284.30   16.83
   6   4  -7 1425.89   33.84
   6   4  -7 1427.94   31.09
  -6   4   7 1346.38   32.46
   6   4  -6  305.50   14.47
   6   4  -6  329.33   14.93
   6   4  -6  326.45   14.59
  -6   4   6  308.78   14.03
   6   4  -5  948.81   23.44
   6   4  -5  927.74   24.08
   6   4  -5  942.21   23.45
  -6   4   5  895.20   21.05
  -6   4   4 4974.69   47.62
   6   4  -4 4842.05   53.87
   6   4  -4 4774.55   58.54
   6   4  -4 4798.56   53.33
  -6   4   3  331.98    8.41
   6   4  -3  361.06   11.82
   6   4  -3  349.05   14.14
  -6   4   3  326.79   13.94
   6   4  -2 2473.63   30.95
   6   4  -2 2480.75   38.35
  -6   4   2 2412.43   37.36
   6   4  -1 4670.44   46.09
   6   4  -1 4749.48   55.01
  -6   4   1 4714.84   54.15
  -6   4   0 1710.11   30.39
   6   4   0 1681.19   25.92
  -6   4   0 1729.62   20.30
   6   4   0 1707.89   30.07
   6   4   1 1007.59   21.25
  -6   4  -1  932.49   22.54
   6   4   1 1003.95   22.31
  -6   4  -2 8565.42   83.41
   6   4   3   24.78    4.80
   6   4   3   23.00    3.98
  -6   4  -4  448.13   18.42
   6   4   4  460.05   13.75
   6   4   4  455.81   18.58
  -6   4  -5 1528.34   36.52
   6   4   5 1505.90   37.38
  -6   4  -6  350.56   19.03
   6   4   6  386.98   20.08
  -6   4  -7  252.43   17.28
   6   4   7  245.05   17.77
  -6   4  -8  476.43   24.75
   6   4   8  456.89   25.77
  -6   4  -9  164.47   16.51
   6   4   9  173.08   17.61
   6   4  10   39.34   11.47
  -6   4 -10   50.95   11.25
  -6   4 -11  657.21   35.00
   6   4  11  617.23   36.28
  -6   6  11  198.35   18.61
   6   6 -11  214.27   17.78
   6   6 -10  549.21   25.84
  -6   6  10  532.79   26.47
   6   6  -9  511.35   22.96
  -6   6   9  477.33   23.61
  -6   6   8  281.37   16.32
   6   6  -8  316.08   16.97
  -6   6   7 1390.99   33.15
   6   6  -7 1491.24   33.86
   6   6  -7 1453.73   36.39
  -6   6   6  372.84   15.45
   6   6  -6  400.63   17.72
   6   6  -6  382.47   15.94
   6   6  -6  378.90   16.72
  -6   6   5  152.13    9.11
   6   6  -5  159.96   10.39
   6   6  -5  150.22   10.52
   6   6  -5  160.17    9.42
  -6   6   4 1509.63   25.01
   6   6  -4 1439.12   29.00
   6   6  -4 1410.29   31.03
  -6   6   3   88.43    5.28
   6   6  -3   78.47    6.82
   6   6  -3   68.32    7.55
  -6   6   3   79.42    7.38
   6   6  -2 1601.21   27.76
  -6   6   2 1575.42   20.68
   6   6  -2 1594.39   31.96
  -6   6   2 1532.27   30.38
  -6   6   1 4411.83   39.10
   6   6  -1 4322.85   49.36
   6   6  -1 4285.62   54.88
  -6   6   1 4333.93   53.13
  -6   6   0  906.78   22.25
   6   6   0  873.77   20.53
  -6   6   0  877.87   16.36
   6   6   0  897.55   22.98
   6   6   1 1342.86   27.24
  -6   6  -1 1306.54   27.55
  -6   6  -1 1316.64   23.14
   6   6   1 1369.15   28.08
   6   6   2 6741.07   73.42
  -6   6  -2 6968.93   74.34
  -6   6  -2 6908.67   67.80
   6   6   3    9.38    4.01
  -6   6  -3    1.45    3.80
   6   6   4  246.58   14.42
  -6   6  -4  241.37   13.61
   6   6   5 1445.19   37.60
  -6   6  -5 1423.17   35.96
   6   6   6  135.93   13.28
  -6   6  -6  109.91   10.94
   6   6   7  479.05   24.54
  -6   6  -7  468.60   23.47
   6   6   8  562.70   28.53
  -6   6  -8  565.26   27.49
   6   6   9  161.35   17.20
  -6   6  -9  148.11   15.45
   6   6  10   19.14    8.50
  -6   6 -10   37.79   11.13
   6   6  11  452.35   31.58
  -6   6 -11  428.40   28.73
  -6   8  10  525.20   26.30
   6   8 -10  470.51   23.68
  -6   8   9  118.75   12.04
   6   8  -9  125.93   12.40
  -6   8   8  783.81   27.52
   6   8  -8  804.69   26.39
   6   8  -8  852.79   30.81
  -6   8   7 1453.29   34.86
   6   8  -7 1486.91   33.55
   6   8  -7 1491.09   38.38
  -6   8   6  127.48    9.61
   6   8  -6  149.99   11.50
   6   8  -6  154.70   10.02
  -6   8   5  127.38    8.75
   6   8  -5  148.13   10.77
   6   8  -5  153.21    9.07
  -6   8   4 2071.14   32.40
  -6   8   4 2006.06   39.51
  -6   8   3   97.27    6.44
   6   8  -3   89.90    7.85
  -6   8   3  103.03    8.61
   6   8  -2 1823.63   33.16
  -6   8   2 1800.10   26.87
  -6   8   2 1770.00   33.57
  -6   8   1 4014.14   42.85
   6   8  -1 3959.81   51.52
  -6   8   1 3983.64   51.96
  -6   8   0  324.45   13.63
   6   8   0  321.30   14.03
  -6   8   0  320.84   11.40
   6   8   1  420.53   16.67
  -6   8  -1  387.60   15.21
  -6   8  -1  395.04   13.58
   6   8   2 2664.74   45.48
  -6   8  -2 2745.40   43.50
  -6   8  -2 2808.54   41.70
   6   8   3  117.46   10.20
  -6   8  -3  134.45   10.06
  -6   8  -3  140.80    9.92
   6   8   4   96.75   10.12
  -6   8  -4   77.39    8.57
  -6   8  -4   82.05    8.61
   6   8   5 1079.85   33.89
  -6   8  -5 1065.83   31.09
   6   8   6  129.67   12.88
  -6   8  -6  142.32   12.19
   6   8   7  442.89   24.47
  -6   8  -7  421.50   22.20
   6   8   8  694.63   32.12
  -6   8  -8  717.34   30.59
   6   8   9  102.75   14.91
  -6   8  -9   95.33   13.61
   6   8  10   37.62   12.46
  -6   8 -10   48.39   12.44
   6   8  11  334.43   27.79
  -6  10  10  408.46   24.30
  -6  10   9   81.14   11.17
   6  10  -9   87.16   11.81
  -6  10   8  551.61   23.85
   6  10  -8  545.31   21.52
   6  10  -8  567.95   26.70
  -6  10   7  708.78   25.32
   6  10  -7  709.11   28.34
   6  10  -7  716.12   22.45
  -6  10   6  337.08   16.08
   6  10  -6  317.86   13.50
   6  10  -6  339.20   18.22
  -6  10   5  225.15   12.41
   6  10  -5  240.47   14.68
  -6  10   4 2029.21   35.10
   6  10  -4 1914.75   39.96
  -6  10   4 2019.10   40.75
  -6  10   3  292.12   12.32
   6  10  -3  278.42   14.68
  -6  10   3  292.37   14.52
  -6  10   2  304.93   12.16
  -6  10   2  289.01   13.70
  -6  10   1 1957.52   35.70
  -6  10   1 1950.91   31.70
   6  10  -1 1940.74   37.70
  -6  10   0  430.10   16.28
   6  10   0  423.63   17.75
  -6  10   0  429.39   14.93
   6  10   1  148.90   10.97
  -6  10  -1  135.72    9.51
  -6  10  -1  125.19    8.62
   6  10   2 1063.03   30.36
  -6  10  -2 1128.75   27.37
  -6  10  -2 1105.43   27.20
   6  10   3   87.69    9.58
  -6  10  -3   99.09    9.37
  -6  10  -3   88.77    8.40
  -6  10  -4  312.80   16.14
   6  10   4  370.05   19.61
  -6  10  -4  330.90   17.29
   6  10   5 1182.32   36.60
  -6  10  -5 1232.94   33.90
  -6  10  -5 1280.86   35.55
   6  10   6   90.09   12.03
  -6  10  -6   71.76    9.39
   6  10   7  493.68   26.95
  -6  10  -7  431.30   22.82
   6  10   8  744.00   34.62
  -6  10  -8  762.56   31.81
   6  10   9   70.51   14.07
  -6  10  -9   68.48   12.08
   6  10  10   32.53   12.39
  -6  12   9   25.60    7.35
   6  12  -9   42.55    9.86
  -6  12   8  518.08   24.60
   6  12  -8  593.94   28.45
  -6  12   7 1041.86   32.09
   6  12  -7  991.58   35.34
  -6  12   6   40.59    6.44
   6  12  -6   52.06    9.00
  -6  12   5  379.50   17.25
   6  12  -5  426.31   20.71
  -6  12   5  390.01   19.44
  -6  12   4 1237.62   29.24
   6  12  -4 1165.35   33.23
  -6  12   4 1244.12   32.25
  -6  12   3  433.92   16.84
   6  12  -3  439.52   19.84
  -6  12   3  418.17   18.12
  -6  12   2    8.55    3.99
   6  12  -2    3.04    5.00
  -6  12   2    9.23    3.91
  -6  12   1  804.43   23.12
   6  12  -1  772.95   25.89
  -6  12   1  810.17   22.31
  -6  12   0  272.15   13.49
   6  12   0  267.08   15.30
  -6  12   0  279.58   13.67
   6  12   1  348.39   18.04
  -6  12  -1  329.82   14.68
  -6  12  -1  339.88   15.55
   6  12   2 1132.31   32.67
  -6  12  -2 1194.60   30.40
  -6  12  -2 1202.34   29.01
   6  12   3   22.56    6.56
  -6  12  -3   37.45    7.12
  -6  12  -3   26.26    5.54
   6  12   4  333.53   19.78
  -6  12  -4  301.89   15.95
  -6  12  -4  309.32   18.11
   6  12   5  846.04   32.80
  -6  12  -5  887.85   31.12
  -6  12  -5  860.23   28.53
   6  12   6  159.51   15.58
  -6  12  -6  138.14   13.10
   6  12   7  142.32   15.38
  -6  12  -7  127.05   13.06
   6  12   8  529.92   30.62
   6  12   9   15.77    9.72
   6  12  10   58.01   14.66
   6  14 -10  177.75   19.86
   6  14  -9   97.68   14.44
  -6  14   8   88.27   11.41
   6  14  -8  115.91   14.73
  -6  14   7  448.08   22.14
   6  14  -7  428.69   24.67
  -6  14   6    2.19    5.78
  -6  14   6    1.89    4.94
   6  14  -6   15.09    7.12
  -6  14   5  443.67   20.14
  -6  14   5  419.86   20.70
   6  14  -4 1566.21   41.48
  -6  14   4 1607.57   36.60
  -6  14   4 1622.05   38.63
  -6  14   3    4.37    4.34
   6  14  -3   -3.34    5.75
  -6  14   3    2.41    3.91
  -6  14   2  509.81   19.52
   6  14  -2  525.02   22.99
  -6  14   2  473.99   18.98
  -6  14   1  781.30   23.27
   6  14  -1  752.96   28.21
  -6  14   1  818.56   24.86
  -6  14   0  316.27   14.81
  -6  14   0  311.24   15.80
   6  14   0  307.64   18.54
   6  14   1  147.21   12.82
  -6  14  -1  145.27   10.30
  -6  14  -1  139.32   11.28
   6  14   2  703.75   27.85
  -6  14  -2  716.35   22.97
  -6  14  -2  735.22   25.90
   6  14   3  152.72   14.40
  -6  14  -3  136.16   10.52
  -6  14  -3  150.16   12.59
  -6  14  -4   57.37    7.70
   6  14   4   71.23   11.01
  -6  14  -4   69.12    9.91
   6  14   5  563.85   28.13
  -6  14  -5  603.31   27.07
  -6  14  -5  574.46   23.24
   6  14   6  105.65   14.21
  -6  14  -6   98.00   12.75
   6  14   7   11.78    7.68
   6  14   8  196.28   20.79
   6  14   9   18.59   10.12
   6  16  -9   14.52    8.36
   6  16  -8   85.69   13.89
   6  16  -7  289.76   21.96
  -6  16   7  252.22   17.80
  -6  16   7  258.32   18.95
  -6  16   6   46.85    8.74
  -6  16   6   61.88   10.03
   6  16  -6   74.50   12.17
  -6  16   5   12.66    6.67
  -6  16   5   20.02    6.40
   6  16  -5   16.24    7.23
  -6  16   4  264.49   16.28
   6  16  -4  227.68   17.39
  -6  16   4  248.71   15.78
  -6  16   3   73.84    8.93
   6  16  -3   66.95   10.62
  -6  16   3   68.90    8.20
  -6  16   2  414.76   19.41
   6  16  -2  442.22   23.62
   6  16  -1  875.41   32.01
  -6  16   1  937.43   29.04
   6  16   0   46.39    9.21
  -6  16   0   44.76    7.67
  -6  16  -1  444.42   21.42
   6  16   1  445.27   23.69
   6  16   2  961.21   34.93
  -6  16  -2 1067.84   33.41
   6  16   3   33.72    8.64
  -6  16  -3   27.64    7.50
   6  16   4   44.59    9.49
  -6  16  -4   32.66    8.87
   6  16   5  473.51   27.42
  -6  16  -5  490.11   25.67
   6  16   6   16.13    9.44
  -6  16  -6   -2.10    7.32
   6  16   7  103.72   16.52
   6  16   8  197.33   21.18
   6  18  -9   46.93   13.12
   6  18  -8   80.49   15.26
   6  18  -7  207.06   20.05
   6  18  -6   35.42   11.43
  -6  18   5   17.82    6.06
   6  18  -5   41.65   10.49
  -6  18   4  287.51   18.53
   6  18  -4  245.95   20.25
  -6  18   3   21.20    7.21
   6  18  -3   16.30    7.26
   6  18  -2  412.30   24.44
  -6  18   2  385.60   20.96
  -6  18   1  690.37   27.14
   6  18  -1  652.71   30.65
   6  18   0   51.94   10.73
  -6  18   0   29.54    7.44
   6  18   1  143.74   15.78
  -6  18  -1  123.10   13.24
  -6  18  -2  494.81   24.54
   6  18   2  452.30   26.10
   6  18   3   22.51    7.78
  -6  18  -3   28.03    8.57
   6  18   4    6.64    8.65
  -6  18  -4   31.09    9.70
   6  18   5  206.21   20.00
  -6  18  -5  240.95   20.09
   6  18   6   11.04    8.93
  -6  18  -6    5.80    7.80
   6  18   7   53.88   13.05
   6  20  -7  196.91   21.41
   6  20  -6    8.15    9.73
   6  20  -5   84.45   14.92
   6  20  -4  237.58   21.26
  -6  20   3   40.64    9.20
   6  20  -3   21.51    8.09
   6  20  -2   66.64   12.35
  -6  20   2   55.53    9.65
   6  20  -1  228.09   19.74
  -6  20   1  224.27   17.34
   6  20   0   64.39   12.66
  -6  20   0   33.41    8.13
   6  20   1   62.99   11.87
  -6  20  -1   55.05   10.43
   6  20   2  222.70   21.50
  -6  20  -2  283.56   20.23
   6  20   3    2.95    8.32
  -6  20  -3   12.02    8.59
   6  20   4   51.43   12.22
  -6  20  -4   38.58   11.08
   6  20   5  137.86   18.80
   6  20   6   11.15    9.14
   6  22  -6   -9.26   10.64
   6  22  -5   60.09   13.02
   6  22  -4  120.47   18.40
   6  22  -3   45.83   11.20
   6  22  -2    5.75    9.22
   6  22  -1   85.01   14.40
   6  22   0   31.66   10.54
   6  22   1   79.08   14.18
   6  22   2  253.47   23.30
   6  22   3   11.37    9.96
   6  22   4  101.50   16.86
   6  24  -3    6.36   11.07
   6  24  -2   36.03   11.92
   6  24  -1   70.94   15.46
   6  24   0   46.09   12.61
   6  24   1    6.18    9.75
   6  24   2   37.35   13.71
  -7 -23   4  202.65   21.60
  -7 -23   3    2.19    9.01
   7 -23  -3   -9.79    9.23
   7 -23  -2    1.29    9.39
  -7 -23   2   -6.68   10.07
  -7 -23   1   77.06   14.78
   7 -23  -1  120.41   18.61
  -7 -23   0   -2.20    8.79
   7 -23   0   28.68   11.93
   7 -23   1    6.77    9.38
   7 -23   2   61.32   14.22
  -7 -21   6   -7.16    9.50
   7 -21  -5   -2.82    9.18
  -7 -21   5   12.22    9.87
  -7 -21   4  276.92   23.27
   7 -21  -4  296.10   24.27
  -7 -21   3   -4.57    8.83
   7 -21  -3   -3.31    8.63
  -7 -21   2  -16.06   10.03
   7 -21  -2   -9.04   10.01
  -7 -21   1  104.59   15.25
   7 -21  -1  115.65   16.96
  -7 -21   0   32.44   10.49
   7 -21   0    7.28    8.67
  -7 -21  -1   15.81    9.06
   7 -21   1   16.17    9.48
  -7 -21  -2  224.43   20.90
   7 -21   2  251.49   22.74
   7 -21   3    3.80    9.99
  -7 -19   7  240.95   21.49
  -7 -19   6   -1.81    7.53
   7 -19  -6    7.85    7.38
  -7 -19   5  -14.12    8.52
   7 -19  -5   -4.72    8.29
  -7 -19   4  273.97   22.13
   7 -19  -4  327.88   24.02
  -7 -19   3    4.10    7.38
   7 -19  -3    8.06    7.72
  -7 -19   2   28.96    9.40
   7 -19  -2   23.00    9.48
   7 -19  -1  602.15   31.32
  -7 -19   1  565.08   29.93
  -7 -19   0    3.71    7.78
   7 -19   0    2.47    7.06
  -7 -19  -1    1.44    6.61
   7 -19   1    1.49    8.14
   7 -19   2  446.17   27.44
  -7 -19  -2  438.01   25.99
  -7 -19  -3   -5.57    7.16
   7 -19   3   -3.13    7.86
   7 -19   4   -3.08    7.99
  -7 -17   7  378.54   25.18
  -7 -17   6   13.24    8.03
   7 -17  -6   -6.50    7.91
   7 -17  -5   10.30    7.34
  -7 -17   5    4.58    7.22
  -7 -17   4  370.28   23.82
   7 -17  -4  352.67   23.28
   7 -17  -3   23.56    8.23
  -7 -17   3   29.46    8.51
   7 -17  -2   45.34    9.91
  -7 -17   2   62.60   10.92
  -7 -17   1  946.06   36.49
   7 -17  -1  946.94   36.77
  -7 -17   0    3.15    6.21
   7 -17   0   -0.44    6.58
  -7 -17  -1   37.79    9.36
   7 -17   1   24.78    7.54
  -7 -17  -2  838.44   34.45
   7 -17   2  895.21   36.03
  -7 -17  -3  -13.21    8.19
   7 -17   3   -3.98    7.33
  -7 -17  -4   -8.21    7.03
   7 -17   4    3.88    6.59
   7 -17   5  309.16   22.01
  -7 -15   8    8.89    7.00
  -7 -15   7  421.61   24.34
   7 -15  -7  410.44   23.67
  -7 -15   6   39.09    9.26
   7 -15  -6   34.50    8.43
  -7 -15   5    5.05    6.38
   7 -15  -5   -1.09    6.52
  -7 -15   4  670.02   30.38
   7 -15  -4  674.47   29.92
   7 -15  -3   24.95    7.44
  -7 -15   3   44.97    8.93
  -7 -15   2   52.93    9.33
   7 -15  -2   45.85    9.39
  -7 -15   1 1134.12   37.44
   7 -15  -1 1147.04   37.68
   7 -15   0   13.71    6.14
  -7 -15   0   14.69    6.97
  -7 -15  -1   41.17    8.83
   7 -15   1   34.23    8.08
   7 -15   2 1402.31   41.29
  -7 -15  -2 1314.25   39.90
   7 -15   3   -3.32    5.92
  -7 -15  -3    0.96    5.14
  -7 -15  -4    6.49    5.42
   7 -15   4   12.70    7.42
   7 -15   5  567.91   27.37
   7 -15   7   12.27   10.30
   7 -13 -10  166.67   16.92
   7 -13  -9   35.33    8.96
  -7 -13   8   38.32    9.76
   7 -13  -8   34.87    8.93
  -7 -13   7  900.60   33.94
   7 -13  -7  925.67   33.14
  -7 -13   6   18.41    7.28
   7 -13  -6    7.12    5.52
  -7 -13   5  155.42   14.14
   7 -13  -5   93.58   10.98
   7 -13  -4 2630.18   55.78
  -7 -13   4 2732.87   57.20
   7 -13  -3  144.85   13.49
  -7 -13   3  147.33   13.90
   7 -13  -2  140.41   12.88
  -7 -13   2  154.47   13.40
  -7 -13   1 1316.26   37.95
   7 -13  -1 1339.01   38.27
   7 -13   0  106.54   11.29
  -7 -13   0  111.18   11.94
  -7 -13  -1    8.19    5.45
   7 -13   1    1.37    4.83
  -7 -13  -2 1122.81   34.14
   7 -13   2 1112.55   34.88
  -7 -13  -3   81.72    8.23
  -7 -13  -3   75.34    9.56
   7 -13   3   67.13    9.68
  -7 -13  -4    8.27    5.42
   7 -13   4   18.25    5.73
  -7 -13  -4   21.02    6.93
   7 -13   5  954.75   32.37
  -7 -13  -5  889.62   28.86
  -7 -13  -6   11.94    6.70
   7 -13   6   12.13    8.08
   7 -13   7    4.10    8.46
   7 -13   8  188.89   20.30
   7 -11 -11   89.32   14.42
  -7 -11  11   68.71   14.72
   7 -11 -10  567.58   30.52
  -7 -11  10  647.10   34.15
   7 -11  -9   13.95    8.23
  -7 -11   8  196.94   15.66
   7 -11  -8  169.22   15.57
   7 -11  -8  194.11   15.10
   7 -11  -7 1459.94   40.10
   7 -11  -7 1461.56   39.27
  -7 -11   7 1474.80   40.69
   7 -11  -6   29.92    6.69
  -7 -11   6   47.85    8.67
  -7 -11   5   13.39    6.00
   7 -11  -5   -4.95    4.31
   7 -11  -4 1995.41   45.28
  -7 -11   4 1997.48   46.42
  -7 -11   3  131.03   12.05
   7 -11  -3   89.06    9.89
  -7 -11   2  231.43   15.14
   7 -11  -2  222.38   14.89
  -7 -11   1  588.30   24.10
   7 -11  -1  631.42   24.36
  -7 -11   0  257.50   15.52
  -7 -11   0  235.35    9.32
   7 -11   0  219.85   14.84
   7 -11   1    3.97    4.79
  -7 -11  -1    7.78    3.03
  -7 -11  -1    2.98    4.94
  -7 -11  -2 1445.38   36.09
   7 -11   2 1486.23   37.35
  -7 -11  -2 1458.13   28.95
  -7 -11  -3   52.86    7.84
  -7 -11  -3   65.38    7.37
   7 -11   4   15.79    5.43
  -7 -11  -4   22.40    6.01
  -7 -11  -4   10.05    5.15
  -7 -11  -5 1579.00   38.64
  -7 -11  -5 1566.25   35.85
   7 -11   5 1601.71   39.18
  -7 -11  -6    1.57    5.58
   7 -11   6    6.30    6.19
  -7 -11  -7   21.35    6.47
   7 -11   7   26.32    8.52
  -7 -11  -8  682.56   31.48
   7 -11   8  683.38   35.04
   7 -11   9  -12.76   10.03
   7  -9 -12   50.43   12.98
   7  -9 -11   -6.21    7.64
  -7  -9  11   18.54   10.57
  -7  -9  10  505.77   29.67
   7  -9 -10  528.52   28.19
   7  -9  -9   32.42    8.85
  -7  -9   9   21.97    6.57
   7  -9  -8  236.22   17.51
   7  -9  -8  241.65   15.65
   7  -9  -7 1684.25   42.58
   7  -9  -7 1708.40   40.57
  -7  -9   7 1758.64   42.41
  -7  -9   6   27.57    6.50
   7  -9  -6   22.71    5.91
   7  -9  -6   34.18    6.99
  -7  -9   5    0.72    2.95
  -7  -9   5   13.00    5.66
   7  -9  -5   10.49    5.83
  -7  -9   4 3055.69   40.59
   7  -9  -4 3068.60   53.43
  -7  -9   3   42.28    4.44
   7  -9  -3   39.73    6.86
  -7  -9   2  134.66    7.14
   7  -9  -2  107.88    9.73
  -7  -9   1 3612.10   57.43
  -7  -9   1 3626.18   40.27
   7  -9  -1 3560.77   57.22
  -7  -9   0    7.76    4.35
   7  -9   0   10.93    4.58
  -7  -9   0    2.54    2.49
  -7  -9  -1   43.18    4.52
  -7  -9  -1   51.63    7.16
   7  -9   1   46.84    7.03
  -7  -9  -2 2188.50   42.10
  -7  -9  -2 2168.16   36.42
   7  -9   2 2186.34   42.92
  -7  -9  -3  187.27   12.10
   7  -9   3  161.70   11.56
  -7  -9  -3  180.85   11.34
   7  -9   4   96.83    9.40
  -7  -9  -4   81.40    8.79
  -7  -9  -4   72.51    7.72
   7  -9   5 1107.68   29.83
  -7  -9  -5 1034.32   26.84
   7  -9   5 1106.48   34.60
  -7  -9  -5 1069.76   31.79
  -7  -9  -6   21.85    7.12
   7  -9   6   22.73    7.55
   7  -9   7   45.23   10.55
  -7  -9  -7   63.59    9.89
  -7  -9  -8  723.98   32.37
   7  -9   8  804.52   36.12
  -7  -9  -9   18.96    8.86
   7  -9   9   -5.75    9.34
   7  -9  10  -10.08    9.96
  -7  -9 -10   -5.34    8.32
   7  -7 -12  -17.59   10.62
   7  -7 -11   -1.13    7.14
  -7  -7  11   18.42    9.90
   7  -7 -10  852.57   36.08
  -7  -7  10  876.25   36.76
  -7  -7   9   78.79    9.78
  -7  -7   9   75.58   11.63
   7  -7  -9   58.07   10.45
   7  -7  -8   31.24    7.52
  -7  -7   8   37.77    7.58
   7  -7  -8   18.18    5.32
   7  -7  -7  907.81   29.83
   7  -7  -7  937.95   28.13
   7  -7  -6   59.93    8.28
   7  -7  -6   65.68    8.13
   7  -7  -5   23.15    5.79
   7  -7  -4 2276.93   43.17
  -7  -7   4 2297.93   35.90
   7  -7  -3  560.02   20.58
  -7  -7   3  563.63   15.96
  -7  -7   2  201.94    9.14
   7  -7  -2  163.99   11.41
  -7  -7   1 4878.31   50.87
   7  -7  -1 4804.07   63.60
  -7  -7   0  144.60    8.12
   7  -7   0  111.07    9.27
  -7  -7  -1  110.63    7.57
   7  -7   1  104.53    8.89
   7  -7   2 5801.58   70.33
  -7  -7  -2 5804.16   65.20
  -7  -7  -3   39.08    5.59
  -7  -7  -3   46.69    6.40
   7  -7   3   61.30    7.20
   7  -7   3   57.40    7.22
   7  -7   4    9.08    4.13
  -7  -7  -4    9.59    3.33
  -7  -7  -4   13.55    4.63
   7  -7   4   10.77    5.22
   7  -7   5 1601.26   33.14
   7  -7   5 1578.24   40.54
  -7  -7  -5 1547.19   38.23
  -7  -7  -6   -3.35    5.40
   7  -7   6   -0.87    5.44
  -7  -7  -7   47.52    8.77
   7  -7   7   33.41    9.00
  -7  -7  -8  611.72   29.07
   7  -7   8  664.00   32.21
   7  -7   9    9.63    8.32
  -7  -7  -9   32.51    9.66
   7  -7  10   36.92   14.38
  -7  -7 -10   -1.02    9.09
   7  -5 -13  567.45   34.69
  -7  -5  12   30.66   11.97
   7  -5 -12   12.89    8.29
   7  -5 -11   21.32    9.67
  -7  -5  11   26.43   11.01
   7  -5 -10 1090.12   39.82
  -7  -5  10 1201.19   41.45
  -7  -5   9   67.05    8.51
   7  -5  -9   52.80    9.90
  -7  -5   9   65.30   10.68
   7  -5  -8   25.24    6.61
   7  -5  -8   29.78    7.22
  -7  -5   8   30.43    7.12
   7  -5  -7  724.25   23.54
   7  -5  -7  700.40   25.78
   7  -5  -6   39.48    6.55
   7  -5  -6   42.08    6.59
   7  -5  -5    2.74    3.73
   7  -5  -5    8.58    4.44
   7  -5  -4 3284.35   50.82
  -7  -5   4 3308.95   45.82
   7  -5  -3  460.72   17.61
  -7  -5   3  475.59   15.36
   7  -5  -2  381.79   15.95
  -7  -5   2  389.41   13.20
  -7  -5   1 6716.74   64.17
   7  -5  -1 6514.32   72.98
  -7  -5   0  571.47   16.36
   7  -5   0  530.16   18.36
   7  -5   1   14.89    4.38
  -7  -5  -1   13.83    3.65
   7  -5   1   14.73    2.96
   7  -5   2 7249.33   76.08
  -7  -5  -2 7340.77   75.35
   7  -5   2 7147.45   71.74
  -7  -5  -3   18.54    4.45
   7  -5   3   26.05    4.82
   7  -5   3   20.49    4.48
  -7  -5  -4   21.38    5.63
   7  -5   4   21.87    4.03
   7  -5   4   31.70    6.68
   7  -5   5 1886.26   33.54
  -7  -5  -5 1885.92   42.11
   7  -5   5 1897.80   43.13
  -7  -5  -6   31.68    7.25
   7  -5   6   43.65    8.14
   7  -5   7   28.33    8.69
  -7  -5  -7   45.01    9.14
  -7  -5  -8  628.02   29.74
   7  -5   8  664.67   31.33
  -7  -5  -9   60.01   11.66
   7  -5   9   46.01   12.69
   7  -5  10  -23.52   12.33
  -7  -5 -10    8.52    8.51
  -7  -5 -11  658.18   36.39
   7  -3 -13  629.78   35.85
  -7  -3  12   -1.75    8.73
   7  -3 -12    3.99    8.44
  -7  -3  11    6.74    7.20
   7  -3 -11   -3.14    7.38
   7  -3 -10  867.87   34.74
  -7  -3  10  872.32   34.45
   7  -3  -9  220.00   16.81
  -7  -3   9  213.80   15.97
   7  -3  -8  119.84    9.73
   7  -3  -8  110.42   11.79
  -7  -3   8  122.85   12.17
   7  -3  -7  899.97   25.52
   7  -3  -7  872.76   28.79
  -7  -3   7  896.58   27.88
   7  -3  -6   25.75    5.49
   7  -3  -6   36.27    5.60
   7  -3  -5   17.58    5.08
   7  -3  -5   12.12    4.31
   7  -3  -4 7717.02   81.49
  -7  -3   4 7810.86   78.53
   7  -3  -3   94.62    8.03
  -7  -3   3   99.98    7.44
   7  -3  -2  394.02   15.67
  -7  -3   2  382.62   13.59
   7  -3  -1 6530.37   70.46
  -7  -3   0  609.78   17.18
   7  -3   0  575.16   18.36
   7  -3   0  586.13   11.09
  -7  -3  -1   92.15    7.20
   7  -3   1   72.59    7.00
   7  -3   1   77.46    5.55
  -7  -3  -2 7377.47   76.87
   7  -3   2 7319.60   73.47
   7  -3   2 7180.79   69.77
  -7  -3  -3   17.83    4.21
   7  -3   3   21.68    4.26
   7  -3   3   16.47    4.13
   7  -3   4   25.83    5.70
  -7  -3  -4   27.94    5.58
   7  -3   4   23.66    4.15
   7  -3   5 1948.07   31.54
  -7  -3  -5 1940.34   42.51
   7  -3   5 1953.92   42.73
   7  -3   6   17.55    6.94
  -7  -3  -6   10.94    5.68
   7  -3   7    7.65    6.24
  -7  -3  -7    6.65    5.65
  -7  -3  -8  536.45   27.08
   7  -3   8  569.83   28.77
   7  -3   9   76.44   13.07
  -7  -3  -9   79.74   11.82
  -7  -3 -10    2.51    7.83
   7  -3  10   -7.46    8.61
  -7  -3 -11  739.81   37.87
   7  -3  11  795.69   41.29
   7  -1 -13  488.78   31.12
   7  -1 -12    1.02    7.48
  -7  -1  11    3.95    7.66
   7  -1 -11   12.14    7.98
   7  -1 -10 1196.89   39.89
  -7  -1  10 1192.38   39.50
  -7  -1   9   12.67    7.07
   7  -1  -9   15.79    6.91
   7  -1  -8 1159.83   34.58
   7  -1  -8 1146.94   28.86
  -7  -1   8 1142.70   33.16
   7  -1  -7 2044.80   38.44
   7  -1  -7 2018.41   43.46
  -7  -1   7 2028.61   40.95
   7  -1  -6    7.38    4.23
   7  -1  -6   15.94    4.68
  -7  -1   6    5.86    3.68
   7  -1  -5   33.49    5.48
   7  -1  -5   34.79    5.91
  -7  -1   5   40.66    5.10
   7  -1  -3  704.80   20.83
  -7  -1   3  733.02   20.32
   7  -1  -2  110.43    8.11
  -7  -1   2  118.60    7.96
  -7  -1   1 3223.40   43.07
   7  -1  -1 3223.42   45.17
   7  -1   0  334.69    7.92
  -7  -1   0  334.78   13.11
   7  -1   0  316.36   12.99
  -7  -1  -1   91.58    7.32
   7  -1   1   85.01    6.97
   7  -1   1  100.51    5.84
  -7  -1  -2 4496.48   57.33
   7  -1   2 4593.36   53.30
   7  -1   2 4593.64   51.51
   7  -1   3 1146.56   24.04
  -7  -1  -3 1167.89   28.59
   7  -1   3 1127.14   26.53
   7  -1   4  274.79   11.32
  -7  -1  -4  263.45   15.22
   7  -1   4  279.19   14.75
  -7  -1  -5 2234.45   45.46
   7  -1   5 2245.50   45.34
   7  -1   6   79.71   10.15
  -7  -1  -6   67.89    8.97
   7  -1   7   37.76    8.64
  -7  -1  -7   38.33    8.72
   7  -1   8 1372.94   44.56
  -7  -1  -8 1380.14   43.24
   7  -1   9    1.81    8.24
  -7  -1  -9   12.39    8.73
  -7  -1 -10    1.59    7.99
   7  -1  10   16.08    9.78
  -7  -1 -11  675.56   37.05
   7  -1  11  681.81   38.30
   7   1 -13  466.91   30.25
   7   1 -12    8.48    9.18
  -7   1  11    1.88    7.17
   7   1 -11   10.10    7.00
   7   1 -10 1236.43   39.95
  -7   1  10 1195.49   38.86
  -7   1   9   13.56    6.02
   7   1  -9   12.22    6.15
   7   1  -8 1126.12   34.13
   7   1  -8 1151.79   28.55
  -7   1   8 1112.95   32.36
   7   1  -7 2011.91   42.77
   7   1  -7 2069.05   38.80
  -7   1   7 2042.37   40.01
  -7   1   6    6.52    3.97
   7   1  -6    9.99    4.14
   7   1  -6    6.05    4.24
  -7   1   5   44.61    4.89
   7   1  -5   38.05    5.95
   7   1  -5   29.82    4.84
   7   1  -4 8090.45   82.25
  -7   1   4 8135.09   65.89
   7   1  -3  754.80   13.64
   7   1  -3  718.92   20.98
  -7   1   3  752.69   21.04
  -7   1   3  705.39   11.30
   7   1  -2  110.68    4.35
   7   1  -2  101.76    8.11
  -7   1   2  109.02    7.99
   7   1  -1 3270.76   29.01
   7   1  -1 3240.69   45.11
  -7   1   1 3163.82   43.87
   7   1   0  319.99    8.95
  -7   1   0  331.60   13.31
   7   1   0  320.24   13.11
   7   1   1  102.88    6.10
  -7   1  -1   82.52    7.08
   7   1   1   99.45    7.29
  -7   1  -2 4463.53   57.78
   7   1   2 4565.96   52.69
   7   1   2 4591.80   52.32
  -7   1  -3 1160.96   28.75
   7   1   3 1156.16   23.63
   7   1   3 1167.38   27.16
   7   1   4  259.06   10.84
  -7   1  -4  273.02   14.81
   7   1   4  263.26   14.29
  -7   1  -5 2256.33   46.17
   7   1   5 2181.99   44.89
   7   1   6   87.46   10.27
  -7   1  -6   73.22    9.39
   7   1   7   57.05   10.85
  -7   1  -7   37.72    8.84
  -7   1  -8 1325.58   42.84
   7   1   8 1256.81   42.60
   7   1   9   -0.03    9.55
  -7   1  -9    1.62    7.18
   7   1  10    2.83    9.20
  -7   1 -10   26.37   10.22
  -7   1 -11  674.96   36.42
   7   1  11  682.54   38.32
   7   3 -12   -3.16    7.96
  -7   3  11   -4.05    8.67
   7   3 -11   13.83    7.78
   7   3 -10  886.38   33.06
  -7   3  10  826.14   31.48
   7   3  -9  219.19   16.49
  -7   3   9  198.07   15.32
   7   3  -8  137.76   12.00
   7   3  -8  138.38   10.67
  -7   3   8  113.23   10.67
   7   3  -7  896.90   27.14
   7   3  -7  900.94   25.71
  -7   3   7  880.78   25.40
  -7   3   6   40.31    5.69
   7   3  -6   31.03    5.71
   7   3  -6   37.02    5.89
  -7   3   5   19.64    3.61
   7   3  -5   13.99    4.44
   7   3  -5   20.97    4.54
   7   3  -5   18.66    4.10
   7   3  -4 7663.43   69.37
   7   3  -4 7713.82   80.68
  -7   3   4 7634.21   83.00
  -7   3   4 7688.72   61.66
  -7   3   3   81.42    3.35
   7   3  -3   89.20    5.54
   7   3  -3   88.57    7.90
  -7   3   3   81.70    7.60
   7   3  -2  383.12   10.64
   7   3  -2  382.66   15.54
  -7   3   2  384.11   15.14
   7   3  -1 6445.54   69.34
  -7   3   0  602.06   18.54
   7   3   0  607.09   14.44
   7   3   0  609.31   18.45
   7   3   1   91.17    7.02
  -7   3  -1   68.06    7.02
   7   3   1   96.12    7.74
   7   3   2 7267.78   72.44
  -7   3  -2 7202.20   78.49
   7   3   2 7312.95   71.82
   7   3   3   14.89    4.10
   7   3   3   16.13    3.67
  -7   3  -3    7.27    4.00
  -7   3  -4   26.88    5.95
   7   3   4   16.90    5.43
   7   3   4   20.89    4.01
  -7   3  -5 1937.79   43.14
   7   3   5 1926.83   42.99
   7   3   6    7.09    5.91
  -7   3  -6    2.16    4.67
   7   3   7   14.24    6.95
  -7   3  -7   11.74    6.44
  -7   3  -8  552.83   27.58
   7   3   8  529.25   28.28
   7   3   9   94.91   13.67
  -7   3  -9   95.68   13.15
   7   3  10    1.83    8.36
  -7   3 -10    8.04    7.93
  -7   3 -11  742.44   38.84
   7   3  11  680.54   38.71
   7   5 -12   -9.27    9.45
  -7   5  11    4.24    7.13
   7   5 -11   21.77    8.64
   7   5 -10 1126.11   37.27
  -7   5  10 1123.67   37.01
  -7   5   9   53.56    8.93
   7   5  -9   69.70   10.11
  -7   5   8   24.12    5.94
   7   5  -8   31.61    7.13
   7   5  -8   24.26    5.73
   7   5  -7  724.10   24.54
   7   5  -7  718.44   23.70
   7   5  -7  717.15   24.15
  -7   5   7  741.20   23.10
  -7   5   6   39.04    5.76
   7   5  -6   43.58    5.91
   7   5  -6   40.34    6.01
   7   5  -6   52.36    6.65
  -7   5   5    7.35    3.22
   7   5  -5   11.68    3.95
   7   5  -5   10.55    4.31
   7   5  -5   10.79    3.61
  -7   5   4 3328.95   36.10
   7   5  -4 3266.43   43.71
   7   5  -4 3214.23   50.25
  -7   5   4 3194.40   51.26
  -7   5   3  455.72    9.58
   7   5  -3  452.01   14.25
   7   5  -3  441.64   17.31
  -7   5   3  447.39   17.46
   7   5  -2  409.48   16.54
   7   5  -2  405.15   12.89
  -7   5   2  389.04   15.42
   7   5  -1 6550.53   62.07
   7   5  -1 6536.69   72.56
  -7   5   1 6570.70   71.49
  -7   5   0  531.46   17.90
   7   5   0  553.99   15.75
  -7   5   0  527.73   11.39
   7   5   0  541.91   18.16
   7   5   1    8.81    3.30
  -7   5  -1   16.10    4.11
   7   5   1    9.86    3.38
   7   5   2 7297.23   76.30
  -7   5  -2 7209.72   79.39
   7   5   2 7244.98   74.17
   7   5   3   21.68    4.71
   7   5   3   22.12    4.43
  -7   5  -3   22.41    5.40
  -7   5  -4   30.05    6.00
   7   5   4   22.02    5.55
   7   5   5 1896.07   43.09
  -7   5  -5 1898.16   43.00
   7   5   6   43.57    8.65
  -7   5  -6   50.22    8.66
   7   5   7   40.24    8.81
  -7   5  -7   31.00    8.08
   7   5   8  627.74   30.46
  -7   5  -8  634.38   29.82
   7   5   9   45.84   10.40
  -7   5  -9   46.43   10.64
   7   5  10   17.97    8.96
  -7   5 -10   -5.50    9.71
   7   5  11  635.35   37.17
  -7   5 -11  602.55   34.30
   7   7 -11   11.13    6.98
  -7   7  10  822.04   32.20
   7   7 -10  884.94   32.52
  -7   7   9   69.72    9.95
   7   7  -9   67.08   10.00
  -7   7   8   21.80    6.63
   7   7  -8   37.17    7.43
   7   7  -8   43.43    7.96
  -7   7   7  879.95   25.71
   7   7  -7  913.76   28.85
   7   7  -7  923.01   26.73
  -7   7   6   56.55    6.71
   7   7  -6   70.43    8.39
   7   7  -6   61.91    8.41
   7   7  -6   64.08    7.06
  -7   7   5   23.73    4.07
   7   7  -5   16.49    4.55
   7   7  -5   11.07    4.74
  -7   7   4 2329.06   31.66
   7   7  -4 2279.25   38.90
   7   7  -4 2204.14   42.53
  -7   7   4 2215.46   42.80
  -7   7   3  539.69   12.82
   7   7  -3  548.75   17.57
   7   7  -3  559.86   20.33
  -7   7   3  532.10   19.63
  -7   7   2  182.63    6.98
   7   7  -2  197.19   10.42
   7   7  -2  192.96   12.17
  -7   7   2  195.39   11.48
   7   7  -1 4771.77   56.24
  -7   7   1 4845.65   44.37
   7   7  -1 4884.16   62.96
  -7   7   1 4779.53   60.64
  -7   7   0  119.80    9.01
   7   7   0  130.13    8.72
   7   7   0  133.96    9.80
  -7   7   0  116.40    6.45
  -7   7  -1  108.19    7.18
   7   7   1  103.43    8.48
  -7   7  -1  109.75    8.93
   7   7   1  103.37    8.50
   7   7   2 5807.04   70.09
  -7   7  -2 5763.02   70.14
  -7   7  -2 5823.61   62.83
   7   7   3   54.33    7.29
  -7   7  -3   48.40    6.95
  -7   7  -4    8.31    3.83
   7   7   4    9.14    5.02
   7   7   5 1528.45   40.10
  -7   7  -5 1562.51   39.41
   7   7   6    5.39    5.70
  -7   7  -6    0.73    4.75
   7   7   7   31.66    8.53
  -7   7  -7   33.75    7.97
   7   7   8  645.65   31.46
  -7   7  -8  601.87   29.17
   7   7   9   41.77   11.54
  -7   7  -9    8.29    7.97
   7   7  10    1.57    8.66
  -7   7 -10    7.52    8.34
  -7   9   9    9.26    5.74
   7   9  -9   16.00    5.65
  -7   9   8  237.87   15.32
   7   9  -8  276.22   18.10
   7   9  -8  267.21   15.51
  -7   9   7 1708.97   37.54
   7   9  -7 1703.91   35.80
   7   9  -7 1703.36   42.14
   7   9  -6   37.38    5.56
  -7   9   6   31.78    5.59
   7   9  -6   46.02    7.63
  -7   9   5    7.05    5.43
  -7   9   5   11.43    3.85
   7   9  -5    5.16    4.02
  -7   9   4 3075.17   40.85
   7   9  -4 3006.45   49.22
  -7   9   4 3017.23   52.02
  -7   9   3   32.22    5.65
  -7   9   3   47.39    5.31
   7   9  -3   43.12    6.37
   7   9  -2  129.05    9.41
  -7   9   2  110.97    6.77
  -7   9   2  112.27    9.43
  -7   9   1 3585.24   52.66
   7   9  -1 3593.22   52.18
  -7   9   1 3585.24   42.02
   7   9   0    6.65    3.54
  -7   9   0    7.73    4.30
  -7   9   0    7.60    3.14
   7   9   1   45.21    6.81
  -7   9  -1   46.63    6.43
  -7   9  -1   44.08    5.54
   7   9   2 2181.72   42.51
  -7   9  -2 2230.75   38.58
  -7   9  -2 2215.49   41.62
   7   9   3  177.40   12.85
  -7   9  -3  164.33   11.76
  -7   9  -3  161.67   11.07
  -7   9  -4   85.27    8.95
   7   9   4   76.61   10.08
   7   9   5 1079.02   35.11
  -7   9  -5 1104.85   33.01
   7   9   6   22.90    8.32
  -7   9  -6   30.48    7.43
   7   9   7   63.51   10.80
  -7   9  -7   51.46    9.89
   7   9   8  785.89   35.58
  -7   9  -8  751.10   32.93
   7   9   9    9.08    9.29
  -7   9  -9   -3.43    8.53
   7   9  10  -16.37   10.75
  -7  11   9    6.20    6.77
   7  11  -9   17.99    8.58
  -7  11   8  161.44   13.43
   7  11  -8  215.23   17.38
  -7  11   7 1444.14   36.39
   7  11  -7 1467.57   41.28
   7  11  -6   43.68    8.26
  -7  11   6   30.82    5.74
  -7  11   6   38.44    8.00
  -7  11   5    3.56    4.95
  -7  11   5    4.73    3.70
   7  11  -5   11.51    5.52
  -7  11   4 2058.25   35.58
   7  11  -4 1972.84   42.52
  -7  11   4 2066.73   43.34
  -7  11   3  101.79    7.69
   7  11  -3  106.85    9.98
  -7  11   3   95.89    9.28
   7  11  -2  204.36   13.21
  -7  11   2  236.14   11.13
  -7  11   2  232.05   13.29
  -7  11   1  609.85   21.08
   7  11  -1  600.93   22.34
  -7  11   1  615.45   18.10
  -7  11   0  244.50   13.48
   7  11   0  254.18   14.47
  -7  11   0  245.97   12.07
   7  11   1    3.71    4.33
  -7  11  -1    3.56    4.52
  -7  11  -1    5.73    4.65
   7  11   2 1459.30   37.19
  -7  11  -2 1438.15   33.36
  -7  11  -2 1470.35   33.10
   7  11   3   50.47    7.83
  -7  11  -3   50.12    7.81
  -7  11  -3   53.94    7.56
  -7  11  -4   15.98    5.91
   7  11   4    7.61    5.13
  -7  11  -4    4.85    5.50
   7  11   5 1602.43   44.51
  -7  11  -5 1634.65   40.64
  -7  11  -6    7.93    5.57
   7  11   6    6.29    8.18
   7  11   7   37.35   10.75
  -7  11  -7   47.30    9.50
   7  11   8  641.49   33.60
  -7  11  -8  660.03   31.11
   7  11   9    1.99    9.60
   7  11  10    4.49   11.07
   7  13 -10  190.89   19.37
   7  13  -9   40.00    9.76
   7  13  -8   26.41    8.29
  -7  13   7  885.33   29.49
   7  13  -7  909.50   34.27
  -7  13   7  879.41   33.60
  -7  13   6    0.89    5.68
  -7  13   6    7.53    4.64
   7  13  -6   12.50    7.14
  -7  13   5  123.13   10.56
   7  13  -5  142.38   13.24
  -7  13   5  121.71   11.99
  -7  13   4 2727.28   45.50
   7  13  -4 2633.71   53.52
  -7  13   4 2710.02   51.37
   7  13  -3  128.46   12.07
  -7  13   3  152.45   10.54
  -7  13   3  144.73   11.70
   7  13  -2  160.24   12.89
  -7  13   2  165.47   10.75
  -7  13   2  142.67   10.97
  -7  13   1 1317.25   32.02
  -7  13   1 1319.67   30.17
   7  13  -1 1356.78   35.99
  -7  13   0  105.89    9.60
   7  13   0  120.49   11.96
  -7  13   0  120.52   10.15
  -7  13  -1    1.96    3.47
  -7  13  -1    1.71    4.33
   7  13   2 1123.87   34.92
  -7  13  -2 1152.74   30.57
  -7  13  -2 1158.27   31.28
   7  13   3   81.27   10.99
  -7  13  -3   79.34    9.73
  -7  13  -3   76.77    9.36
  -7  13  -4   16.30    5.63
  -7  13  -4   17.75    6.47
   7  13   4   -0.91    5.83
   7  13   5  980.17   36.67
  -7  13  -5  944.29   33.40
  -7  13  -5  937.50   31.10
   7  13   6   24.01    8.84
  -7  13  -6    7.41    6.81
   7  13   7   -0.43    7.43
   7  13   8  187.11   19.87
   7  13   9   37.17   12.43
   7  15  -9   15.34   10.38
   7  15  -8   19.84    8.51
  -7  15   8    7.25    6.91
   7  15  -7  461.38   25.86
  -7  15   7  419.00   23.91
  -7  15   6   26.40    7.89
  -7  15   6   31.62    6.89
   7  15  -6   25.35    7.92
  -7  15   5   10.06    6.28
  -7  15   5    5.08    5.06
   7  15  -5    4.02    6.07
  -7  15   4  712.64   24.93
   7  15  -4  672.38   28.28
  -7  15   4  685.35   25.89
  -7  15   3   34.18    6.98
  -7  15   3   29.19    6.05
   7  15  -3   37.66    8.10
  -7  15   2   53.42    7.71
   7  15  -2   64.83    9.57
  -7  15   2   46.18    7.03
  -7  15   1 1101.89   29.61
   7  15  -1 1103.53   35.36
  -7  15   1 1116.01   30.13
   7  15   0   10.76    6.00
  -7  15   0    5.66    3.74
  -7  15   0    5.60    4.55
  -7  15  -1   37.85    7.06
  -7  15  -1   42.04    6.55
   7  15   2 1380.21   40.70
  -7  15  -2 1329.40   33.51
  -7  15  -2 1394.98   36.68
  -7  15  -3    1.66    4.64
   7  15   3    0.03    6.22
  -7  15  -3    1.77    5.16
  -7  15  -4    2.99    6.01
   7  15   4    3.93    7.07
   7  15   5  595.65   30.41
  -7  15  -5  587.34   28.10
   7  15   6    8.64    8.24
  -7  15  -6    7.55    7.88
   7  15   7   15.06    9.81
   7  15   8  252.01   23.86
   7  17  -9   -0.15    9.64
   7  17  -8   10.31    8.51
   7  17  -7  379.85   25.39
   7  17  -6    4.98    8.24
   7  17  -5    6.82    6.76
   7  17  -4  353.10   22.95
  -7  17   4  376.62   19.72
  -7  17   3   38.67    7.43
   7  17  -3   43.43    9.70
   7  17  -2   55.78   10.23
  -7  17   2   55.76    8.51
   7  17  -1  936.66   35.13
  -7  17   1  934.64   29.97
   7  17   0    6.61    6.88
  -7  17   0    0.61    5.02
   7  17   1   31.27    9.06
  -7  17  -1   25.17    7.34
   7  17   2  849.15   35.29
  -7  17  -2  927.19   32.53
   7  17   3   -4.37    6.51
  -7  17  -3  -12.76    7.86
   7  17   4    8.54    8.38
  -7  17  -4    4.50    7.46
   7  17   5  347.81   24.60
  -7  17  -5  365.62   23.62
   7  17   6  -13.70   10.00
  -7  17  -6   14.75    8.50
   7  17   7   17.76   10.14
   7  19  -8    0.84    9.67
   7  19  -7  235.31   21.35
   7  19  -6    2.70    8.54
   7  19  -5   14.82    8.34
   7  19  -4  297.71   22.23
   7  19  -3   -5.97    8.11
   7  19  -2   24.06    8.57
  -7  19   2   18.02    7.64
   7  19  -1  575.68   29.55
  -7  19   1  578.11   26.07
   7  19   0    6.69    7.85
  -7  19   0    3.86    6.24
   7  19   1   12.82    8.66
  -7  19  -1    8.99    6.94
   7  19   2  449.48   27.67
  -7  19  -2  464.00   24.90
   7  19   3    0.90    7.56
  -7  19  -3   13.11    7.68
   7  19   4   -4.18    8.88
  -7  19  -4    7.52    8.66
   7  19   5  165.93   19.04
   7  19   6    1.28    9.57
   7  21  -6    5.20    9.56
   7  21  -5   18.01   10.09
   7  21  -4  273.67   24.33
   7  21  -3   -6.10    8.96
   7  21  -2    5.85    9.56
   7  21  -1  118.37   16.25
   7  21   0   22.89    9.52
   7  21   1   21.48   10.81
   7  21   2  258.99   22.35
   7  21   3   -4.07    8.51
   7  21   4   24.44   11.03
   7  21   5  256.76   24.27
   7  23  -4  225.14   23.79
   7  23  -3   23.56   11.76
   7  23  -2    8.37    9.75
   7  23  -1   90.68   15.06
   7  23   0   27.79   10.29
   7  23   1   10.70   10.41
   7  23   2   57.48   14.81
   7  23   3   17.58   11.83
  -8 -22   5    7.99   10.26
  -8 -22   4  296.51   25.88
   8 -22  -4  280.48   25.29
  -8 -22   3   69.06   14.83
   8 -22  -3   64.37   14.17
  -8 -22   2    9.07    9.83
   8 -22  -2   -2.79    9.82
  -8 -22   1  118.72   16.35
   8 -22  -1  137.83   19.11
  -8 -22   0    5.21    9.98
   8 -22   0  -14.80   11.15
  -8 -22  -1   42.09   12.06
   8 -22   1   64.10   15.22
   8 -22   2   18.21   10.73
  -8 -20   6   -0.15    8.34
  -8 -20   5    6.53    9.05
   8 -20  -5    8.06    8.12
  -8 -20   4  232.09   22.38
   8 -20  -4  262.35   23.16
  -8 -20   3   21.83   10.47
   8 -20  -3   28.57   10.79
   8 -20  -2   16.86    9.55
  -8 -20   2   24.33    9.70
  -8 -20   1  173.36   18.88
   8 -20  -1  161.04   18.78
  -8 -20   0   13.78    7.84
   8 -20   0   -3.30    7.66
   8 -20   1    6.44    8.36
  -8 -20  -1    3.09    7.84
  -8 -20  -2  253.38   21.42
   8 -20   2  318.16   24.30
   8 -20   3   51.14   12.89
  -8 -18   7  325.89   24.63
   8 -18  -6    0.45    7.91
  -8 -18   6   -3.51    7.54
  -8 -18   5   16.85    8.99
   8 -18  -5    1.30    7.87
  -8 -18   4  334.05   24.40
   8 -18  -4  344.85   24.06
  -8 -18   3   -2.58    8.14
   8 -18  -3   -2.28    8.90
  -8 -18   2   51.12   11.29
   8 -18  -2   32.88    9.27
  -8 -18   1  512.13   29.00
   8 -18  -1  475.09   27.75
   8 -18   0   89.50   13.44
  -8 -18   0   71.79   12.22
  -8 -18  -1   10.07    6.90
   8 -18   1    2.37    7.11
  -8 -18  -2  494.81   27.75
   8 -18   2  508.02   28.71
  -8 -18  -3   37.18    9.70
   8 -18   3   36.48    9.79
   8 -18   4   23.95   10.40
  -8 -16   8    0.41    7.43
  -8 -16   7  322.66   23.34
   8 -16  -7  333.01   22.94
  -8 -16   6   11.94    7.87
   8 -16  -6    4.82    7.23
  -8 -16   5    4.94    6.85
   8 -16  -5   19.76    8.21
   8 -16  -4  560.14   28.71
  -8 -16   4  562.32   29.08
  -8 -16   3   -6.72    7.04
   8 -16  -3    5.92    6.11
  -8 -16   2   11.03    6.62
   8 -16  -2   13.31    7.15
  -8 -16   1  897.14   35.40
   8 -16  -1  871.08   35.25
  -8 -16   0   49.69   10.35
   8 -16   0   61.64   10.52
  -8 -16  -1   13.34    7.36
   8 -16   1   19.77    6.77
  -8 -16  -2  788.26   32.49
   8 -16   2  775.74   32.73
  -8 -16  -3   60.68    9.99
   8 -16   3   46.82   10.33
  -8 -16  -4   30.68    8.37
   8 -16   4   36.65    8.92
   8 -16   5  289.99   21.04
  -8 -14   8    1.10    6.51
  -8 -14   7  531.55   28.23
   8 -14  -7  540.64   26.87
   8 -14  -6   -0.64    5.98
  -8 -14   6   -0.63    6.76
  -8 -14   5   49.30    9.95
   8 -14  -5   37.28    8.19
  -8 -14   4 1013.80   36.70
   8 -14  -4 1062.38   36.49
  -8 -14   3   42.64    9.20
   8 -14  -3   49.52    9.18
  -8 -14   2   -3.15    5.57
   8 -14  -2    3.89    5.83
  -8 -14   1  963.85   34.82
   8 -14  -1  966.79   34.51
  -8 -14   0   54.28    9.19
   8 -14   0   52.63    9.66
   8 -14   1   27.05    7.71
  -8 -14  -1   11.14    6.15
   8 -14   2 1392.34   40.77
  -8 -14  -2 1386.83   40.80
  -8 -14  -3   68.97    9.63
   8 -14   3   81.02   10.75
  -8 -14  -4   42.31    8.50
   8 -14   4   39.68    8.79
   8 -14   5  547.41   26.11
   8 -14   6   97.23   14.86
   8 -14   7    5.66    9.58
   8 -12 -11    1.04    9.53
   8 -12 -10  416.17   27.21
   8 -12  -9    8.78    8.16
  -8 -12   8    2.92    5.95
   8 -12  -8    9.89    6.35
   8 -12  -7  831.54   32.01
  -8 -12   7  901.36   33.72
  -8 -12   6    5.62    6.58
   8 -12  -6    3.28    5.17
   8 -12  -5   34.07    7.91
  -8 -12   5   26.50    8.07
   8 -12  -4 2186.87   50.76
  -8 -12   4 2278.45   52.11
  -8 -12   3  625.99   27.26
   8 -12  -3  738.72   28.26
  -8 -12   2   61.95    9.30
   8 -12  -2   64.17    9.23
  -8 -12   1 1291.01   38.03
   8 -12  -1 1331.15   37.91
   8 -12   0   10.98    5.84
  -8 -12   0    4.92    5.35
  -8 -12  -1  128.48   12.39
   8 -12   1  141.16   12.73
  -8 -12  -2  892.53   30.60
   8 -12   2  931.65   31.94
  -8 -12  -2  902.80   23.76
  -8 -12  -3   13.19    5.77
   8 -12   3    9.25    5.55
  -8 -12  -3   21.90    5.49
  -8 -12  -4  170.79   12.44
  -8 -12  -4  164.24   13.23
   8 -12   4  189.17   14.81
  -8 -12  -5  862.13   29.73
   8 -12   5  865.56   30.24
   8 -12   5  887.01   33.58
  -8 -12  -6  108.47   12.12
   8 -12   6  118.79   14.28
  -8 -12  -7   47.72   10.59
   8 -12   7   32.60   10.23
   8 -12   8  213.98   21.42
   8 -10 -12   17.04   11.10
   8 -10 -11   26.51   10.02
  -8 -10  11   -3.62    9.34
   8 -10 -10  430.25   26.39
  -8 -10  10  457.83   28.07
  -8 -10   9   12.96    7.10
   8 -10  -9   23.76    7.89
  -8 -10   8   30.20    7.42
   8 -10  -8   17.23    6.25
   8 -10  -8   27.23    8.63
   8 -10  -7 2246.83   49.85
  -8 -10   7 2278.75   51.52
  -8 -10   7 2171.54   43.35
  -8 -10   6  263.86   17.65
   8 -10  -6  295.52   17.80
  -8 -10   6  288.45   14.36
  -8 -10   5   32.23    5.24
   8 -10  -5   37.53    7.72
  -8 -10   5   36.33    7.17
   8 -10  -4 2146.92   46.97
  -8 -10   4 2104.13   47.65
  -8 -10   4 2069.92   33.53
  -8 -10   3    9.76    3.18
   8 -10  -3   20.92    6.27
  -8 -10   3    6.23    5.21
  -8 -10   2  242.36   10.07
   8 -10  -2  259.32   16.17
  -8 -10   2  239.39   15.68
  -8 -10   1  641.53   24.93
  -8 -10   1  640.69   16.46
   8 -10  -1  635.56   24.44
  -8 -10   0   14.82    5.86
   8 -10   0    6.08    4.67
  -8 -10   0    7.13    3.25
  -8 -10  -1    6.58    2.83
  -8 -10  -1   11.31    4.77
   8 -10   1   16.74    5.08
  -8 -10  -2 2076.37   44.04
   8 -10   2 2031.38   43.95
  -8 -10  -2 2086.60   37.16
  -8 -10  -3    7.96    5.02
  -8 -10  -3    8.18    4.68
   8 -10   3    7.93    4.63
   8 -10   4  141.77   11.56
  -8 -10  -4  122.48   10.39
   8 -10   4  157.32   12.99
  -8 -10  -4  137.04   11.39
   8 -10   5 1147.75   32.50
   8 -10   5 1103.75   35.99
  -8 -10  -5 1130.90   33.94
  -8 -10  -6   67.81   10.14
   8 -10   6   82.69   12.51
   8 -10   7   57.72   11.16
  -8 -10  -7   37.27    9.07
  -8 -10  -8  451.67   26.76
   8 -10   8  505.34   29.70
  -8 -10  -9   88.66   13.95
   8 -10   9   93.67   16.53
   8  -8 -12    3.17    8.75
   8  -8 -11   14.44    8.21
  -8  -8  11   -2.89    8.50
   8  -8 -10  529.72   28.52
  -8  -8  10  576.70   30.50
  -8  -8   9   13.45    6.06
   8  -8  -9   28.39    8.62
  -8  -8   9   14.52    8.04
   8  -8  -8   16.68    6.25
  -8  -8   8   19.47    6.84
   8  -8  -8   24.69    7.12
  -8  -8   7 1035.78   33.09
   8  -8  -7 1017.11   33.52
   8  -8  -7 1067.99   32.18
   8  -8  -6   58.72    8.46
  -8  -8   6   55.68    7.12
   8  -8  -5  173.09   12.66
  -8  -8   5  169.90   10.70
   8  -8  -4 2336.49   46.41
  -8  -8   4 2375.59   38.00
  -8  -8   3   11.69    2.94
   8  -8  -3    9.79    5.04
  -8  -8   2   41.51    4.92
   8  -8  -2   44.85    7.17
  -8  -8   1 3045.45   40.26
   8  -8  -1 2885.93   51.24
  -8  -8   0  348.65   13.32
   8  -8   0  370.10   17.66
   8  -8   1    9.73    4.88
  -8  -8  -1    2.68    2.76
  -8  -8  -2 2962.19   45.74
   8  -8   2 2927.52   50.78
   8  -8   3  114.71    9.99
  -8  -8  -3   93.29    9.06
  -8  -8  -3   94.01    8.80
   8  -8   3  118.15   10.20
  -8  -8  -4  110.37    9.42
   8  -8   4  104.31    9.74
  -8  -8  -4  122.83   10.69
   8  -8   4  119.23   11.13
   8  -8   5 1336.28   38.29
  -8  -8  -5 1354.87   36.62
   8  -8   5 1328.84   32.64
  -8  -8  -6   47.23    8.75
   8  -8   6   69.32   10.29
  -8  -8  -7   52.85    9.74
   8  -8   7   58.59   11.22
  -8  -8  -8  501.01   27.50
   8  -8   8  516.09   29.76
   8  -8   9   58.77   13.90
  -8  -8  -9   68.32   12.93
  -8  -8 -10    9.10    8.40
   8  -6 -12    5.90    9.07
   8  -6 -11    2.79    7.58
  -8  -6  11    0.10    7.20
  -8  -6  10  968.60   38.25
   8  -6 -10  906.78   36.49
  -8  -6   9   67.65    9.03
   8  -6  -9   69.50   10.88
  -8  -6   9   85.34   12.49
   8  -6  -8   62.58    9.96
   8  -6  -8   75.33    8.88
   8  -6  -7  895.88   30.65
   8  -6  -7  937.96   29.13
   8  -6  -6   11.03    5.24
   8  -6  -6    1.75    4.15
   8  -6  -5  141.04   11.36
  -8  -6   5  124.01    9.42
   8  -6  -4 3025.20   51.89
  -8  -6   4 3026.48   44.83
   8  -6  -3  106.97    9.35
  -8  -6   3  140.18    8.83
  -8  -6   2   72.80    6.42
   8  -6  -2   83.57    8.62
  -8  -6   1 4102.58   49.35
   8  -6  -1 3879.44   57.23
  -8  -6   0  170.68    9.74
   8  -6   0  195.06   12.17
  -8  -6  -1  140.88    9.26
   8  -6   1  159.37   11.13
   8  -6   1  167.85    8.49
   8  -6   2 3125.04   49.83
  -8  -6  -2 3184.56   48.02
   8  -6   2 3155.39   44.83
  -8  -6  -3  311.02   15.58
   8  -6   3  309.15   14.91
   8  -6   3  308.04   14.88
  -8  -6  -4   20.28    5.08
  -8  -6  -4   24.25    5.99
   8  -6   4   36.33    6.53
   8  -6   4   28.28    6.15
   8  -6   5 2120.95   38.95
  -8  -6  -5 2092.42   46.36
   8  -6   5 2106.22   46.92
   8  -6   6  158.63   14.47
  -8  -6  -6  151.52   14.10
   8  -6   7   33.59    9.61
  -8  -6  -7   11.57    6.52
  -8  -6  -8  499.92   27.30
   8  -6   8  565.54   30.31
   8  -6   9   40.52   11.91
  -8  -6  -9   22.53   10.21
   8  -6  10   30.90   12.01
  -8  -6 -10   16.23    8.80
   8  -4 -13  730.69   38.65
   8  -4 -12   -3.52    8.99
   8  -4 -11   15.72    8.85
  -8  -4  11   13.89    8.61
   8  -4 -10  855.88   35.24
  -8  -4  10  895.62   35.06
   8  -4  -9   91.38   11.69
  -8  -4   9   84.41   11.26
   8  -4  -8   59.74    9.72
   8  -4  -8   62.62    8.22
  -8  -4   8   55.80    7.92
   8  -4  -7 1550.61   39.50
   8  -4  -7 1650.67   37.54
  -8  -4   7 1548.96   37.36
   8  -4  -6  136.85   11.50
   8  -4  -6  141.76   11.05
   8  -4  -5   64.92    7.97
  -8  -4   5   61.89    7.39
   8  -4  -4 4219.44   59.94
  -8  -4   4 4198.00   55.49
  -8  -4   3   10.90    3.25
   8  -4  -3    5.65    3.74
  -8  -4   2   29.56    4.57
   8  -4  -2   30.68    5.57
  -8  -4   1 4012.09   50.55
   8  -4  -1 4032.02   56.36
  -8  -4   0   58.50    6.23
   8  -4   0   65.33    6.97
   8  -4   0   63.17    4.03
   8  -4   1  167.11   10.58
  -8  -4  -1  134.79    9.26
   8  -4   1  156.16    7.66
  -8  -4  -2 3392.12   50.32
   8  -4   2 3357.31   49.63
   8  -4   2 3326.86   44.51
   8  -4   3  188.01   11.03
  -8  -4  -3  168.30   11.46
   8  -4   3  184.44   11.23
   8  -4   4  142.60    9.69
  -8  -4  -4  124.86   10.76
   8  -4   4  131.01   10.63
   8  -4   5 2576.42   40.74
  -8  -4  -5 2629.66   51.68
   8  -4   5 2558.19   51.18
  -8  -4  -6  194.73   14.93
   8  -4   6  194.90   15.56
   8  -4   7   41.07    8.87
  -8  -4  -7   40.83    9.33
  -8  -4  -8  421.02   24.90
   8  -4   8  455.22   26.39
   8  -4   9   -2.15    9.36
  -8  -4  -9   10.62    8.47
  -8  -4 -10   54.88   13.02
   8  -4  10   61.76   13.25
  -8  -4 -11  492.92   32.86
   8  -2 -13  785.03   39.51
   8  -2 -12  -12.47    9.49
  -8  -2  11    1.56    7.21
   8  -2 -11  -12.88    8.68
   8  -2 -10  867.21   35.25
  -8  -2  10  854.99   33.43
   8  -2  -9    5.93    6.09
  -8  -2   9    7.69    5.72
   8  -2  -8  235.89   14.33
  -8  -2   8  215.18   14.81
   8  -2  -8  229.79   15.82
   8  -2  -7 1259.07   34.94
   8  -2  -7 1314.42   32.61
  -8  -2   7 1296.58   32.33
   8  -2  -6   19.58    5.37
   8  -2  -6   16.58    4.68
  -8  -2   6   12.87    4.27
   8  -2  -5  704.13   22.94
  -8  -2   5  701.11   22.84
   8  -2  -4 5121.50   66.19
  -8  -2   4 5175.77   64.14
   8  -2  -3  362.94   15.91
  -8  -2   3  360.34   14.78
   8  -2  -2  435.10   17.15
  -8  -2   2  438.49   15.86
  -8  -2   1 3993.79   51.19
   8  -2  -1 3915.75   54.06
  -8  -2   0  235.88   11.65
   8  -2   0  244.21   12.37
   8  -2   0  240.10    6.92
   8  -2   1   47.64    6.56
  -8  -2  -1   37.41    5.67
   8  -2   1   46.56    4.41
  -8  -2  -2 4690.05   60.83
   8  -2   2 4583.11   57.26
   8  -2   2 4562.81   52.87
   8  -2   3   68.01    6.89
  -8  -2  -3   77.07    8.10
   8  -2   3   68.97    6.58
   8  -2   4  365.67   14.36
  -8  -2  -4  344.22   17.25
   8  -2   4  378.39   17.40
   8  -2   5 3069.09   43.18
  -8  -2  -5 3189.93   57.84
   8  -2   5 3202.32   56.45
  -8  -2  -6  121.78   12.19
   8  -2   6  130.00   12.82
   8  -2   7   59.37   10.82
  -8  -2  -7   75.18   10.88
   8  -2   8  439.40   25.54
  -8  -2  -8  424.39   24.99
   8  -2   9   50.43   12.61
  -8  -2  -9   63.53   12.25
   8  -2  10   50.22   12.75
  -8  -2 -10   50.53   12.13
  -8  -2 -11  476.05   32.07
   8   0 -13  427.65   30.20
   8   0 -12   39.73   10.66
  -8   0  11   47.78   10.71
   8   0 -11   14.32    6.85
   8   0 -10  759.22   31.89
  -8   0  10  720.14   29.80
  -8   0   9   63.72    9.42
   8   0  -9   71.76   10.51
   8   0  -8  142.06   11.16
   8   0  -8  119.35   11.85
  -8   0   8  133.04   11.58
   8   0  -7 7692.26   91.35
   8   0  -7 7816.08   87.40
  -8   0   7 7587.22   84.21
   8   0  -6 2067.78   41.74
   8   0  -6 2146.32   40.85
  -8   0   6 2125.20   36.28
   8   0  -5   28.44    5.74
  -8   0   5   24.54    3.91
   8   0  -4 6334.27   73.95
  -8   0   4 6270.32   54.78
  -8   0   4 6303.08   73.59
  -8   0   3   23.06    4.92
   8   0  -3   32.57    5.71
  -8   0   3   24.10    2.40
   8   0  -2  363.50   15.44
  -8   0   2  358.99   14.69
  -8   0   1  448.60   16.15
   8   0  -1  449.50    7.95
   8   0  -1  494.85   17.48
   8   0   0   60.10    3.89
  -8   0   0   67.22    6.80
   8   0   0   60.34    6.41
   8   0   1   10.93    2.75
  -8   0  -1    6.54    3.87
   8   0   1    9.88    3.51
  -8   0  -2 3396.01   51.01
   8   0   2 3373.91   47.24
   8   0   2 3402.10   44.46
  -8   0  -3   86.01    8.71
   8   0   3   85.14    7.24
   8   0   3   81.93    7.65
  -8   0  -4 1229.59   33.07
   8   0   4 1227.56   25.85
   8   0   4 1212.12   30.90
  -8   0  -5 2057.23   45.50
   8   0   5 2071.72   44.19
   8   0   6   24.99    7.23
  -8   0  -6   24.19    6.65
   8   0   7   64.77   10.69
  -8   0  -7   75.13   11.48
  -8   0  -8  770.00   33.48
   8   0   8  751.93   33.31
  -8   0  -9  237.95   20.13
   8   0   9  246.75   20.84
   8   0  10   22.09   11.64
  -8   0 -10    2.61    8.00
  -8   0 -11  657.34   36.85
   8   2 -12   11.22    8.71
   8   2 -11   -6.55    7.50
   8   2 -10  904.29   34.05
  -8   2  10  828.39   31.48
  -8   2   9    4.49    5.99
   8   2  -9    5.03    5.80
   8   2  -8  209.96   13.29
   8   2  -8  193.13   14.38
  -8   2   8  221.22   14.16
   8   2  -7 1321.92   34.02
   8   2  -7 1276.33   32.01
  -8   2   7 1233.09   29.50
  -8   2   6   10.77    3.28
   8   2  -6   19.46    5.06
   8   2  -6   25.00    5.68
   8   2  -5  678.42   22.84
  -8   2   5  691.50   23.91
  -8   2   5  690.71   16.67
   8   2  -4 5186.55   50.46
   8   2  -4 5141.38   65.40
  -8   2   4 5199.82   66.75
  -8   2   4 5011.24   43.65
   8   2  -3  355.94    9.89
   8   2  -3  357.44   15.82
  -8   2   3  351.18   15.60
   8   2  -2  444.45   10.29
   8   2  -2  452.08   17.19
  -8   2   2  430.97   16.38
  -8   2   1 3943.91   52.97
   8   2  -1 3894.00   37.16
   8   2  -1 3908.90   53.73
  -8   2   0  231.54   12.07
   8   2   0  234.45    8.69
   8   2   0  227.03   11.94
   8   2   1   59.79    5.78
  -8   2  -1   41.89    6.09
   8   2   1   48.19    6.35
   8   2   2 4705.21   55.07
  -8   2  -2 4567.64   61.73
   8   2   2 4667.18   57.13
   8   2   3   80.54    8.00
   8   2   3   78.49    7.09
  -8   2  -3   70.61    8.18
  -8   2  -4  362.17   18.21
   8   2   4  357.65   13.65
   8   2   4  335.25   16.70
  -8   2  -5 3202.02   58.47
   8   2   5 3253.78   57.31
  -8   2  -6  117.16   12.55
   8   2   6  123.43   12.23
   8   2   7   72.87   11.06
  -8   2  -7   74.32   10.89
  -8   2  -8  446.67   25.33
   8   2   8  432.33   25.81
   8   2   9   63.77   12.55
  -8   2  -9   62.10   12.42
   8   2  10   34.43   12.00
  -8   2 -10   20.52    9.48
  -8   2 -11  456.28   31.03
   8   4 -12   -3.42    7.79
   8   4 -11    6.28    7.18
   8   4 -10  919.80   34.63
  -8   4  10  864.65   32.50
  -8   4   9   97.95   11.02
   8   4  -9   82.73   10.32
  -8   4   8   44.87    7.12
   8   4  -8   61.27    8.98
   8   4  -8   60.07    8.06
   8   4  -7 1600.92   36.75
   8   4  -7 1598.48   37.22
  -8   4   7 1562.76   32.97
   8   4  -6  143.65   10.37
   8   4  -6  127.82    9.39
   8   4  -6  131.25   10.76
  -8   4   6  120.23    8.33
  -8   4   5   64.84    5.13
   8   4  -5   66.24    6.63
   8   4  -5   54.04    6.85
  -8   4   5   68.64    8.27
  -8   4   4 4042.08   37.16
   8   4  -4 4217.07   48.45
   8   4  -4 4138.77   59.54
  -8   4   4 4167.33   60.21
  -8   4   3    8.26    4.14
   8   4  -3    9.78    2.61
   8   4  -3    6.11    3.83
  -8   4   2   24.30    4.81
   8   4  -2   24.05    3.25
   8   4  -2   26.68    5.38
  -8   4   1 3963.61   54.81
   8   4  -1 4010.87   55.47
   8   4  -1 4026.41   43.54
  -8   4   0   65.86    7.26
   8   4   0   46.88    4.85
   8   4   0   50.31    6.53
   8   4   1  129.59    8.31
  -8   4  -1  143.43   10.19
   8   4   1  135.68    9.60
   8   4   2 3414.77   47.77
  -8   4  -2 3276.98   52.22
   8   4   2 3415.06   48.18
   8   4   3  175.23   11.33
  -8   4  -3  191.28   12.67
   8   4   3  168.23    9.95
   8   4   4  127.33   10.67
  -8   4  -4  133.27   11.52
   8   4   4  122.29    8.50
   8   4   5 2566.07   51.22
  -8   4  -5 2603.08   52.30
   8   4   6  190.51   15.40
  -8   4  -6  178.35   14.81
   8   4   7   39.78    8.56
  -8   4  -7   40.32    8.51
   8   4   8  445.72   26.29
  -8   4  -8  438.81   25.56
   8   4   9   22.70   10.40
  -8   4  -9   20.22    9.15
   8   4  10   40.58   11.95
  -8   4 -10   28.59   10.73
   8   6 -11    8.11    6.42
   8   6 -10  900.86   33.86
   8   6  -9   73.79   10.30
  -8   6   9   83.96    9.94
  -8   6   8   58.41    7.69
   8   6  -8   51.72    8.57
   8   6  -8   54.21    8.56
  -8   6   7  898.77   24.80
   8   6  -7  885.54   27.10
   8   6  -7  897.57   28.21
   8   6  -7  885.68   28.38
  -8   6   6   14.36    4.44
   8   6  -6    8.06    3.68
   8   6  -6   10.74    4.48
   8   6  -6    2.73    4.27
  -8   6   5  132.21    7.51
   8   6  -5  116.48    9.10
   8   6  -5  122.83   10.76
  -8   6   5  121.65   10.94
  -8   6   4 2930.85   32.48
   8   6  -4 3067.08   44.00
   8   6  -4 3007.11   51.02
  -8   6   4 2919.22   51.31
   8   6  -3  122.85    8.09
   8   6  -3  120.27    9.90
  -8   6   3  113.74    9.76
   8   6  -2   71.72    6.32
   8   6  -2   69.53    7.85
  -8   6   2   89.73    8.09
  -8   6   1 3908.62   55.29
   8   6  -1 3962.85   56.41
   8   6  -1 3977.47   47.93
  -8   6   0  196.92   11.99
   8   6   0  170.85    9.65
  -8   6   0  180.37    7.15
   8   6   0  165.96   11.05
   8   6   1  145.38    9.69
  -8   6  -1  155.45   11.01
   8   6   1  146.97   10.34
   8   6   2 3266.99   49.30
  -8   6  -2 3131.18   51.37
   8   6   2 3208.36   48.72
   8   6   3  320.62   16.15
  -8   6  -3  344.38   17.06
   8   6   3  301.44   14.12
  -8   6  -4   31.54    6.29
   8   6   4   21.20    6.18
   8   6   5 2119.02   47.58
  -8   6  -5 2128.24   47.41
   8   6   6  135.64   13.02
  -8   6  -6  160.11   13.94
   8   6   7   28.03    9.08
  -8   6  -7   25.95    8.18
   8   6   8  515.08   28.17
  -8   6  -8  513.37   27.21
   8   6   9   26.10    9.97
  -8   6  -9   14.15    7.80
   8   6  10   41.53   12.28
  -8   6 -10   38.09   11.82
   8   8 -10  560.92   26.49
  -8   8   9   14.91    6.34
   8   8  -9   16.48    6.42
  -8   8   8   21.68    6.01
   8   8  -8   15.64    5.85
   8   8  -8   17.91    7.30
  -8   8   7 1036.42   27.65
   8   8  -7 1027.77   28.69
   8   8  -7 1032.68   31.81
  -8   8   6   60.27    6.72
   8   8  -6   53.96    7.91
   8   8  -6   49.76    8.28
  -8   8   6   57.62    9.09
  -8   8   5  183.19    9.48
   8   8  -5  174.16   11.63
   8   8  -5  164.39   13.07
  -8   8   5  189.07   13.71
  -8   8   4 2284.62   31.10
   8   8  -4 2338.77   41.38
   8   8  -4 2332.01   46.62
  -8   8   4 2295.74   46.09
  -8   8   3    7.25    3.95
  -8   8   3    4.35    2.38
   8   8  -3   12.41    4.19
   8   8  -3   11.99    4.78
  -8   8   2   37.95    6.42
  -8   8   2   42.79    3.91
   8   8  -2   30.21    5.26
   8   8  -2   28.58    5.90
  -8   8   1 2990.01   48.69
   8   8  -1 3048.84   45.76
  -8   8   1 2873.05   33.60
   8   8  -1 2973.44   51.28
  -8   8   0  391.76   17.07
   8   8   0  320.66   14.67
  -8   8   0  373.49   12.05
   8   8   0  311.54   16.37
   8   8   1    4.01    3.50
  -8   8  -1    1.53    3.62
  -8   8  -1   -0.19    2.74
   8   8   1    2.96    3.95
   8   8   2 2911.47   49.52
  -8   8  -2 2904.11   50.53
  -8   8  -2 2871.11   43.33
   8   8   3   87.85    9.53
  -8   8  -3  102.24    9.88
   8   8   4  117.07   11.40
  -8   8  -4  124.61   11.26
   8   8   5 1426.49   40.27
  -8   8  -5 1364.16   38.11
   8   8   6   67.94   10.59
  -8   8  -6   57.86    9.78
   8   8   7   53.74   11.66
  -8   8  -7   48.20    9.22
   8   8   8  477.94   27.92
  -8   8  -8  497.96   27.74
   8   8   9   41.60   11.42
  -8   8  -9   56.97   12.15
   8   8  10   22.77   11.86
   8  10  -9   15.17    7.23
   8  10  -8   24.11    6.97
  -8  10   7 2185.87   42.58
   8  10  -7 2197.70   49.82
  -8  10   6  299.57   14.33
   8  10  -6  284.30   16.92
  -8  10   6  296.90   18.55
  -8  10   5   36.86    7.24
  -8  10   5   39.07    5.42
   8  10  -5   29.89    6.50
  -8  10   4 2027.27   32.65
   8  10  -4 2116.60   42.46
  -8  10   4 2057.41   44.44
  -8  10   3   17.04    5.72
  -8  10   3   10.66    3.03
   8  10  -3    7.91    4.33
   8  10  -2  238.17   13.68
  -8  10   2  257.27   10.53
  -8  10   2  263.39   14.56
  -8  10   1  619.78   21.93
   8  10  -1  650.17   22.27
  -8  10   1  619.19   16.81
   8  10   0    9.43    4.81
  -8  10   0    9.72    4.14
  -8  10   0   11.86    3.84
   8  10   1   16.04    5.21
  -8  10  -1   11.97    5.61
  -8  10  -1   13.42    4.13
   8  10   2 2103.00   44.68
  -8  10  -2 2032.89   42.26
  -8  10  -2 2053.71   38.38
   8  10   3    8.11    5.34
  -8  10  -3    1.80    4.05
  -8  10  -3    7.66    4.23
   8  10   4  144.57   13.29
  -8  10  -4  156.90   12.75
   8  10   5 1166.47   37.51
  -8  10  -5 1114.02   34.92
  -8  10  -6   82.01   11.41
   8  10   6   51.59   10.02
   8  10   7   39.20   10.15
  -8  10  -7   42.21    9.31
   8  10   8  478.54   29.29
  -8  10  -8  469.07   26.63
   8  10   9   98.56   15.51
   8  12 -10  536.69   30.03
   8  12  -9    4.83    7.44
   8  12  -8   10.69    7.10
   8  12  -7  842.99   32.00
  -8  12   7  857.50   33.50
  -8  12   6    3.91    5.43
  -8  12   6    7.34    5.41
   8  12  -6    8.46    6.56
  -8  12   5   42.90    7.64
  -8  12   5   48.62    6.48
   8  12  -5   31.88    6.95
  -8  12   4 2229.48   38.61
   8  12  -4 2294.63   47.78
  -8  12   4 2213.89   47.40
  -8  12   3  691.31   19.93
   8  12  -3  674.98   24.64
  -8  12   3  709.66   25.12
  -8  12   2   64.82    8.00
   8  12  -2   65.63    8.37
  -8  12   2   55.12    6.02
  -8  12   1 1365.06   34.00
   8  12  -1 1354.41   35.75
  -8  12   1 1368.93   28.53
   8  12   0    7.99    5.08
  -8  12   0    1.28    4.71
  -8  12   0    1.97    3.54
   8  12   1  125.36   11.50
  -8  12  -1  154.48   12.04
  -8  12  -1  138.68   10.15
   8  12   2  937.16   31.31
  -8  12  -2  896.35   28.34
  -8  12  -2  942.10   27.22
   8  12   3   10.08    5.50
  -8  12  -3   24.19    6.75
  -8  12  -3   18.49    5.68
   8  12   4  167.67   15.28
  -8  12  -4  180.68   14.45
  -8  12  -4  208.30   15.04
   8  12   5  926.42   35.49
  -8  12  -5  885.69   31.38
   8  12   6  118.37   14.60
  -8  12  -6  111.81   12.92
   8  12   7   37.39   10.03
  -8  12  -7   46.25    9.53
   8  12   8  202.27   20.07
   8  12   9   11.00   10.48
   8  14  -9    5.68    7.78
  -8  14   9   13.59    8.92
  -8  14   8    0.30    6.77
   8  14  -8   -3.82    8.03
   8  14  -7  569.27   28.33
  -8  14   7  524.91   26.81
  -8  14   6   -9.56    7.39
   8  14  -6    4.48    5.94
  -8  14   5   38.14    8.00
  -8  14   5   34.56    6.24
   8  14  -5   37.02    8.72
  -8  14   4 1000.90   27.84
   8  14  -4  975.59   33.46
  -8  14   4  990.14   32.28
  -8  14   3   50.63    8.37
  -8  14   3   46.83    6.66
   8  14  -3   40.61    8.31
  -8  14   2    6.80    4.88
  -8  14   2    6.83    4.35
   8  14  -2    9.60    6.06
  -8  14   1  958.10   29.15
   8  14  -1  965.55   32.17
  -8  14   1  976.52   26.61
   8  14   0   40.61    7.52
  -8  14   0   58.29    8.30
  -8  14   0   56.13    7.49
   8  14   1    8.89    5.87
  -8  14  -1   21.28    6.40
  -8  14  -1    7.72    4.80
   8  14   2 1390.79   40.46
  -8  14  -2 1419.68   36.40
  -8  14  -2 1346.24   35.34
   8  14   3   76.28   12.01
  -8  14  -3   79.21    9.61
  -8  14  -3   74.09    9.72
  -8  14  -4   45.11    8.39
   8  14   4   35.68    9.73
  -8  14  -4   26.40    7.35
   8  14   5  569.88   29.32
  -8  14  -5  504.84   24.64
  -8  14  -5  603.45   27.43
   8  14   6   86.72   13.75
   8  14   7    8.00    9.41
   8  14   8  168.09   20.35
   8  16  -9   21.77    9.58
   8  16  -8   -8.95    9.07
   8  16  -7  344.79   23.68
  -8  16   6   14.37    7.54
   8  16  -6    3.43    6.58
  -8  16   5   15.59    7.02
   8  16  -5   14.44    6.81
   8  16  -4  576.95   27.60
  -8  16   4  552.83   24.61
  -8  16   3    0.14    5.24
  -8  16   3    9.45    5.28
   8  16  -3    4.18    6.21
  -8  16   2   18.70    5.67
  -8  16   2   21.50    6.12
   8  16  -2    9.65    7.38
  -8  16   1  847.03   28.40
   8  16  -1  914.51   33.95
  -8  16   1  878.95   27.82
   8  16   0   55.72   10.29
  -8  16   0   73.26    9.51
   8  16   1   -2.10    6.49
  -8  16  -1   25.93    7.08
   8  16   2  823.40   33.42
  -8  16  -2  794.33   29.16
   8  16   3   62.44   10.65
  -8  16  -3   58.77    9.46
   8  16   4   39.41    9.65
  -8  16  -4   42.66   10.48
   8  16   5  311.71   23.52
  -8  16  -5  301.45   21.28
   8  16   6   38.92   12.25
   8  16   7   14.02    9.82
   8  18  -8    4.28    9.72
   8  18  -7  293.34   23.14
   8  18  -6    8.40    8.01
   8  18  -5    0.06    7.27
   8  18  -4  350.10   24.34
   8  18  -3    9.01    7.87
   8  18  -2   32.19    9.56
   8  18  -1  509.10   27.51
   8  18   0   79.86   11.89
  -8  18   0   82.13   10.51
   8  18   1   -0.79    7.27
  -8  18  -1    3.57    6.17
   8  18   2  505.80   28.54
  -8  18  -2  499.13   24.78
   8  18   3   43.16   10.40
  -8  18  -3   38.81    9.37
   8  18   4    7.30    8.25
   8  18   5  190.82   19.94
   8  18   6   -1.56    8.76
   8  20  -6    6.48    8.63
   8  20  -5   11.95    7.93
   8  20  -4  243.60   21.90
   8  20  -3   10.79    9.33
   8  20  -2   31.94   11.22
   8  20  -1  178.87   18.42
   8  20   0    5.43    8.08
   8  20   1   -4.55    8.83
   8  20   2  323.08   25.14
   8  20   3   44.95   12.54
   8  20   4   19.57   10.43
   8  20   5  283.83   25.29
   8  22  -4  268.77   24.24
   8  22  -3   69.02   14.96
   8  22  -2    5.06    9.15
   8  22  -1  163.88   18.45
   8  22   0   11.33    9.22
   8  22   1   55.92   13.41
   8  22   2   44.55   13.14
   8  22   3   27.61   11.65
  -9 -23   3   25.27   12.19
  -9 -23   2    5.94   10.22
   9 -23  -2  -11.52   11.44
   9 -23  -1   98.12   17.08
   9 -23   0   40.11   11.61
  -9 -21   5   13.92   10.02
  -9 -21   4  192.13   21.30
   9 -21  -4  136.95   18.53
   9 -21  -3  151.15   19.47
  -9 -21   3  142.02   17.81
  -9 -21   2    2.92    8.88
   9 -21  -2  -24.41    9.52
  -9 -21   1  164.53   18.89
   9 -21  -1  160.23   19.53
   9 -21   0   42.92   12.54
  -9 -21   0   37.45   10.47
  -9 -21  -1   22.98    9.56
   9 -21   1   30.00    9.61
   9 -21   2   -9.64   10.56
  -9 -19   6   21.14   10.82
   9 -19  -6   49.23   12.62
  -9 -19   5   32.96   12.36
   9 -19  -5   31.35    9.84
  -9 -19   4  191.24   19.81
   9 -19  -4  152.79   17.29
  -9 -19   3   39.10   10.34
   9 -19  -3   51.60   12.47
  -9 -19   2  133.34   17.05
   9 -19  -2  121.95   15.75
  -9 -19   1   59.33   12.45
   9 -19  -1   54.15   12.03
   9 -19   0   47.86   11.92
  -9 -19   0   62.79   12.82
  -9 -19  -1    9.73    7.59
   9 -19   1   11.10    9.46
  -9 -19  -2  238.46   20.66
   9 -19   2  216.84   20.28
   9 -19   3  150.38   17.60
  -9 -17   7  188.82   19.41
  -9 -17   6   67.77   12.99
   9 -17  -6   72.07   12.82
   9 -17  -5   27.94    9.77
  -9 -17   5   37.02   10.88
  -9 -17   4  343.63   24.17
   9 -17  -4  341.79   24.06
  -9 -17   3   63.73   12.17
   9 -17  -3   73.27   12.87
  -9 -17   2  139.34   16.12
   9 -17  -2  150.05   16.62
  -9 -17   1  239.39   19.96
   9 -17  -1  209.50   19.06
  -9 -17   0  254.15   20.23
   9 -17   0  275.11   20.95
  -9 -17  -1   13.11    7.82
   9 -17   1    8.62    7.03
  -9 -17  -2  313.43   21.99
   9 -17   2  297.28   22.20
  -9 -17  -3  127.87   15.15
   9 -17   3  138.35   15.79
   9 -17   4    7.60    7.33
  -9 -15   8   20.47    8.79
  -9 -15   7  226.37   20.33
   9 -15  -7  215.09   19.51
   9 -15  -6   70.10   11.40
  -9 -15   6   69.32   12.23
  -9 -15   5   68.08   11.82
   9 -15  -5   65.84   10.99
  -9 -15   4  504.28   27.59
   9 -15  -4  462.16   25.82
  -9 -15   3  182.23   17.24
   9 -15  -3  182.17   16.12
  -9 -15   2   52.27   10.22
   9 -15  -2   49.68   10.53
  -9 -15   1  577.92   28.50
   9 -15  -1  586.31   28.77
  -9 -15   0  381.10   23.01
   9 -15   0  448.13   24.69
  -9 -15  -1   30.97    8.76
   9 -15   1   25.91    8.20
  -9 -15  -2  483.26   25.16
   9 -15   2  417.13   24.28
  -9 -15  -3  204.56   17.09
   9 -15   3  230.69   18.73
   9 -15   4   41.26    9.91
  -9 -13   8   16.56    8.11
   9 -13  -8   35.43    9.77
  -9 -13   7  450.15   25.66
   9 -13  -7  392.80   23.60
  -9 -13   6   98.34   12.52
   9 -13  -6  101.81   13.23
   9 -13  -5  187.76   16.48
  -9 -13   5  183.32   16.26
  -9 -13   4  495.40   25.55
   9 -13  -4  447.43   24.24
   9 -13  -3  298.86   19.67
  -9 -13   3  259.85   18.50
  -9 -13   2   28.26    8.38
   9 -13  -2   18.22    6.80
  -9 -13   1  518.30   25.52
   9 -13  -1  485.53   24.61
  -9 -13   0  227.73   16.55
   9 -13   0  268.27   18.24
  -9 -13  -1  116.80   12.81
   9 -13   1  114.65   12.31
  -9 -13  -2  637.11   27.21
   9 -13   2  586.64   27.29
  -9 -13  -3  134.10   13.00
   9 -13   3  163.68   14.69
  -9 -13  -4   84.45   10.42
   9 -13   4  103.20   12.39
   9 -13   5  343.85   20.70
   9 -13   5  314.30   20.79
   9 -13   6  294.80   22.50
   9 -11 -11   74.26   14.52
   9 -11 -10  195.27   18.87
  -9 -11   9   61.93   11.01
  -9 -11   8  104.95   12.63
   9 -11  -8  125.89   13.72
  -9 -11   7  737.78   31.60
   9 -11  -7  766.71   30.73
   9 -11  -6  439.40   22.99
  -9 -11   6  422.21   23.16
  -9 -11   5   51.87    9.16
   9 -11  -5   39.67    8.73
   9 -11  -4 1257.80   38.21
  -9 -11   4 1272.73   39.60
  -9 -11   3 1334.12   39.01
   9 -11  -3 1384.14   39.79
  -9 -11   2   92.64   10.95
   9 -11  -2  102.80   11.32
  -9 -11   1 1203.62   36.55
  -9 -11   1 1176.42   24.14
   9 -11  -1 1119.03   35.41
  -9 -11   0  421.37   21.14
  -9 -11   0  382.05   14.30
   9 -11   1  130.57   12.41
  -9 -11  -1  125.85    9.02
  -9 -11  -1  140.09   12.41
   9 -11   2  601.62   25.60
  -9 -11  -2  648.87   25.77
  -9 -11  -2  627.61   21.11
  -9 -11  -3   23.51    6.49
  -9 -11  -3   31.03    6.44
   9 -11   3   36.27    7.94
  -9 -11  -4  360.14   18.88
   9 -11   4  383.89   20.21
   9 -11   4  378.96   20.33
  -9 -11  -4  365.40   18.61
  -9 -11  -5  340.56   19.14
   9 -11   5  301.64   18.16
   9 -11   5  297.27   19.27
  -9 -11  -6  236.39   17.47
   9 -11   6  246.26   19.51
   9 -11   7  109.27   14.69
  -9 -11  -7  111.59   13.40
   9  -9 -12   40.50   12.10
   9  -9 -11   27.73   11.46
   9  -9 -10  333.73   23.93
  -9  -9  10  366.74   24.77
  -9  -9   9  169.63   15.49
   9  -9  -9  208.11   17.65
  -9  -9   8   47.44    8.94
   9  -9  -8   56.60    9.22
  -9  -9   7 1181.75   37.15
   9  -9  -7 1181.13   36.28
  -9  -9   7 1147.95   32.05
   9  -9  -6  660.64   27.19
  -9  -9   6  632.70   22.30
   9  -9  -5   91.97   10.66
  -9  -9   5   91.27    8.40
   9  -9  -4 1423.84   38.22
  -9  -9   4 1473.20   30.17
  -9  -9   3  178.16    9.99
   9  -9  -3  208.79   14.92
  -9  -9   2  597.95   17.71
   9  -9  -2  569.15   23.71
   9  -9  -1   44.02    8.05
  -9  -9   1   44.55    5.53
  -9  -9   0  176.46   10.02
   9  -9   0  191.81   13.82
   9  -9   1  145.15   12.40
  -9  -9  -1  138.22    9.40
  -9  -9  -2 1421.77   36.47
  -9  -9  -2 1422.86   32.45
   9  -9   2 1401.37   36.39
  -9  -9  -3  335.84   17.76
   9  -9   3  382.52   19.13
  -9  -9  -3  332.79   16.46
   9  -9   3  368.84   17.63
   9  -9   4  101.77   10.76
  -9  -9  -4  109.91   10.06
  -9  -9  -4  102.27   10.63
   9  -9   4  117.26   11.55
   9  -9   5  774.15   26.85
   9  -9   5  802.83   30.57
  -9  -9  -5  789.49   29.37
   9  -9   6  309.11   20.65
  -9  -9  -6  336.81   20.81
  -9  -9  -7  118.76   13.50
   9  -9   7  125.00   15.25
  -9  -9  -8  208.84   19.00
   9  -9   8  210.15   20.43
  -9  -9  -9  209.80   20.41
   9  -7 -12   59.54   13.42
   9  -7 -11   64.85   12.33
   9  -7 -10  306.85   22.25
  -9  -7  10  359.67   23.90
  -9  -7   9  314.02   19.21
   9  -7  -9  372.78   22.59
  -9  -7   9  324.91   21.00
   9  -7  -8   90.12   11.56
   9  -7  -8   92.87   10.89
   9  -7  -7  754.70   28.04
  -9  -7   7  735.29   25.97
  -9  -7   6   41.26    7.18
   9  -7  -6   43.18    7.54
   9  -7  -5  511.30   22.44
  -9  -7   5  540.07   19.53
   9  -7  -4 1487.55   37.85
  -9  -7   4 1519.55   31.85
   9  -7  -3  350.57   18.17
  -9  -7   3  344.57   14.41
  -9  -7   2  251.11   12.18
   9  -7  -2  257.01   15.10
  -9  -7   1 1367.92   28.29
   9  -7  -1 1325.28   34.08
  -9  -7   0 1581.96   31.33
   9  -7   0 1637.27   38.27
   9  -7   1   51.14    7.39
   9  -7   1   53.23    5.71
  -9  -7  -1   43.96    6.16
   9  -7   2 1297.71   33.64
  -9  -7  -2 1360.04   31.69
   9  -7   2 1338.16   29.33
   9  -7   3  380.87   18.19
  -9  -7  -3  388.22   17.82
   9  -7   3  401.47   17.62
   9  -7   4  104.83    9.72
  -9  -7  -4  108.26   10.88
  -9  -7  -4  102.42    9.11
   9  -7   4  108.64   10.66
   9  -7   5  821.26   25.85
  -9  -7  -5  843.97   30.06
   9  -7   5  830.93   29.70
   9  -7   6  336.83   20.79
  -9  -7  -6  307.12   19.75
   9  -7   7  149.82   15.78
  -9  -7  -7  132.91   14.74
  -9  -7  -8  296.86   22.14
   9  -7   8  289.46   22.94
  -9  -7  -9  180.52   18.99
   9  -7   9  191.13   20.81
   9  -5 -12   61.49   12.43
   9  -5 -11   29.44    9.40
   9  -5 -10  306.88   21.11
  -9  -5  10  280.00   20.63
   9  -5  -9  472.65   25.42
  -9  -5   9  509.81   25.52
   9  -5  -8   56.50    9.35
   9  -5  -8   71.68    8.95
  -9  -5   8   79.66   10.45
   9  -5  -7 1120.41   33.00
   9  -5  -7 1100.24   33.81
   9  -5  -6   85.49    9.33
  -9  -5   6   84.89    9.13
   9  -5  -5  267.48   15.70
  -9  -5   5  257.56   14.17
   9  -5  -4 2026.85   42.88
  -9  -5   4 2036.29   38.38
   9  -5  -3  524.20   21.24
  -9  -5   3  508.32   17.90
  -9  -5   2  452.17   16.56
   9  -5  -2  489.12   20.02
  -9  -5   1 1454.25   30.01
   9  -5  -1 1340.74   33.22
  -9  -5   0 1202.32   27.53
   9  -5   0 1190.19   31.15
  -9  -5  -1  461.98   17.57
   9  -5   1  468.76   19.24
   9  -5   1  473.98   13.92
  -9  -5  -2  990.75   27.46
   9  -5   2  989.84   27.55
   9  -5   2  991.24   23.72
   9  -5   3  463.96   18.75
  -9  -5  -3  468.39   19.56
   9  -5   3  460.53   18.14
   9  -5   4   64.00    7.71
  -9  -5  -4   66.85    8.80
   9  -5   4   64.81    7.36
   9  -5   5 1035.02   27.59
  -9  -5  -5 1105.06   34.24
   9  -5   5 1079.32   33.31
  -9  -5  -6  453.38   23.44
   9  -5   6  476.70   24.18
   9  -5   7  115.35   13.47
  -9  -5  -7  108.19   13.09
  -9  -5  -8  315.63   22.46
   9  -5   8  336.41   23.72
   9  -5   9  142.63   16.57
  -9  -5  -9  172.62   18.74
  -9  -5 -10   50.36   12.87
   9  -3 -13  384.86   28.73
   9  -3 -12   39.77   10.79
   9  -3 -11    6.34    6.99
   9  -3 -10  568.04   28.07
  -9  -3  10  558.07   27.26
   9  -3  -9  455.03   23.80
  -9  -3   9  442.65   22.63
   9  -3  -8  188.81   13.84
   9  -3  -8  185.92   14.86
  -9  -3   8  184.84   13.95
   9  -3  -7 1321.83   36.96
   9  -3  -7 1347.19   35.34
  -9  -3   7 1286.45   32.69
   9  -3  -6    8.83    4.42
  -9  -3   6   10.02    4.47
   9  -3  -5  986.27   29.70
  -9  -3   5  987.55   28.21
   9  -3  -4 1431.17   34.92
  -9  -3   4 1413.20   32.17
   9  -3  -3  887.09   26.70
  -9  -3   3  813.57   23.29
  -9  -3   2  136.01    9.75
   9  -3  -2  137.84   10.76
  -9  -3   1 2535.08   41.49
   9  -3  -1 2459.12   44.62
  -9  -3   0 1669.80   33.41
   9  -3   0 1702.52   35.82
  -9  -3  -1  351.50   15.69
   9  -3   1  351.84   16.14
   9  -3   1  369.25   11.77
  -9  -3  -2 1692.42   36.32
   9  -3   2 1634.14   34.81
   9  -3   2 1643.33   30.19
   9  -3   3  456.48   17.77
  -9  -3  -3  460.37   19.36
   9  -3   3  447.54   17.44
   9  -3   4  174.90   10.94
  -9  -3  -4  155.92   12.48
   9  -3   4  150.72   11.49
   9  -3   5 1098.93   26.65
  -9  -3  -5 1139.39   35.11
   9  -3   5 1125.60   33.52
  -9  -3  -6  611.31   27.01
   9  -3   6  639.38   27.35
   9  -3   7   92.60   12.24
  -9  -3  -7   76.98   11.25
   9  -3   8  364.34   23.77
  -9  -3  -8  342.61   23.40
  -9  -3  -9  202.02   19.65
   9  -3   9  217.77   20.31
  -9  -3 -10   53.76   12.59
   9  -1 -12   15.83   10.43
   9  -1 -11   59.91   11.31
  -9  -1  10  257.42   18.33
   9  -1 -10  253.00   19.30
   9  -1  -9  162.60   15.00
   9  -1  -9  171.08   13.08
  -9  -1   9  186.81   14.35
   9  -1  -8  250.51   17.32
   9  -1  -8  259.20   15.54
  -9  -1   8  276.51   15.85
   9  -1  -7 2832.03   53.22
   9  -1  -7 2794.03   51.08
  -9  -1   7 2723.22   46.38
   9  -1  -6 1122.85   30.76
  -9  -1   6 1087.67   31.81
  -9  -1   6 1104.50   25.68
  -9  -1   5   80.89    8.63
   9  -1  -5   71.99    8.76
  -9  -1   5   71.82    5.99
   9  -1  -4 2540.78   46.21
  -9  -1   4 2525.10   44.76
   9  -1  -3 1953.71   39.78
  -9  -1   3 1957.59   37.66
  -9  -1   2   16.16    4.15
   9  -1  -2   18.50    4.64
  -9  -1   1 1292.93   29.35
   9  -1  -1 1275.84   30.62
   9  -1   0  442.89   10.12
  -9  -1   0  433.16   16.97
   9  -1   0  434.23   17.55
  -9  -1  -1  487.19   18.54
   9  -1   1  489.87   18.63
   9  -1   1  495.22   13.69
  -9  -1  -2 2206.10   42.38
   9  -1   2 2183.29   39.55
   9  -1   2 2246.23   35.63
  -9  -1  -3  317.60   16.44
   9  -1   3  322.17   14.55
   9  -1   3  330.75   14.87
  -9  -1  -4  530.38   22.44
   9  -1   4  544.19   18.36
   9  -1   4  549.90   21.24
   9  -1   5  695.93   20.57
  -9  -1  -5  768.37   28.61
   9  -1   5  736.82   26.72
  -9  -1  -6  321.53   19.94
   9  -1   6  318.98   19.40
  -9  -1  -7  278.22   19.83
   9  -1   7  278.56   19.76
  -9  -1  -8  186.17   17.88
   9  -1   8  210.33   18.81
  -9  -1  -9  270.23   22.82
   9  -1   9  311.38   24.19
   9  -1  10  -17.63   10.69
  -9  -1 -10   -0.49    9.17
   9   1 -12   21.89   10.02
   9   1 -11   61.18   11.86
  -9   1  10  263.23   18.36
   9   1 -10  249.34   18.38
   9   1  -9  169.67   14.70
   9   1  -9  156.39   12.29
  -9   1   9  182.54   14.02
   9   1  -8  267.52   17.03
   9   1  -8  271.39   15.70
  -9   1   8  263.02   15.02
   9   1  -7 2872.78   52.72
   9   1  -7 2825.30   51.12
   9   1  -6 1082.88   30.57
  -9   1   6 1086.09   23.97
  -9   1   5   73.66    8.44
   9   1  -5   81.49    8.67
  -9   1   5   72.46    5.56
   9   1  -4 2464.99   45.85
  -9   1   4 2533.52   46.01
   9   1  -3 1983.60   39.96
  -9   1   3 1998.55   38.95
  -9   1   2   16.64    4.89
   9   1  -2   17.60    5.08
  -9   1   1 1278.09   29.88
   9   1  -1 1281.03   30.84
   9   1  -1 1285.78   17.33
   9   1   0  429.53   11.47
  -9   1   0  420.60   17.14
   9   1   0  415.62   17.20
   9   1   1  482.26   14.15
  -9   1  -1  489.47   19.08
   9   1   1  479.72   18.31
   9   1   2 2190.20   35.71
  -9   1  -2 2172.75   42.73
   9   1   2 2216.34   39.51
  -9   1  -3  315.83   16.73
   9   1   3  317.58   14.29
   9   1   3  316.07   14.81
  -9   1  -4  543.95   22.79
   9   1   4  550.46   18.20
   9   1   4  516.49   20.62
  -9   1  -5  756.28   28.58
   9   1   5  773.13   27.69
  -9   1  -6  323.17   19.91
   9   1   6  339.91   19.84
  -9   1  -7  283.64   19.83
   9   1   7  261.40   19.13
  -9   1  -8  216.02   19.00
   9   1   8  222.93   19.05
   9   1   9  279.53   22.61
  -9   1  -9  299.87   23.38
   9   1  10   30.78   11.72
  -9   1 -10   11.67    8.98
   9   3 -12   82.41   14.22
   9   3 -11   -0.50    6.70
   9   3 -10  510.68   26.17
   9   3  -9  438.65   22.96
   9   3  -9  449.96   20.65
  -9   3   9  444.60   21.32
   9   3  -8  170.14   13.52
   9   3  -8  191.49   13.89
  -9   3   8  167.72   12.07
   9   3  -7 1320.95   34.93
   9   3  -7 1346.60   34.75
  -9   3   7 1249.80   28.36
  -9   3   6    7.67    3.33
   9   3  -6    8.33    4.68
  -9   3   6   17.88    6.12
   9   3  -5  975.47   22.29
   9   3  -5  983.59   29.27
  -9   3   5 1017.02   30.65
   9   3  -4 1429.89   24.55
   9   3  -4 1419.53   34.71
  -9   3   4 1402.49   34.65
   9   3  -3  828.27   17.03
   9   3  -3  872.20   26.12
  -9   3   3  853.46   25.59
   9   3  -2  135.55    6.47
   9   3  -2  130.57   10.31
  -9   3   2  129.46   10.17
  -9   3   1 2515.90   44.02
   9   3  -1 2504.53   31.14
   9   3  -1 2510.91   44.35
  -9   3   0 1678.70   35.93
   9   3   0 1691.22   26.89
   9   3   0 1650.67   35.11
   9   3   1  352.27   13.14
  -9   3  -1  350.16   16.52
   9   3   1  358.07   16.08
   9   3   2 1699.22   32.61
  -9   3  -2 1668.23   37.20
   9   3   2 1695.14   34.43
   9   3   3  457.53   18.18
  -9   3  -3  486.79   20.74
   9   3   3  457.37   17.20
   9   3   4  156.30   12.11
  -9   3  -4  155.82   12.88
   9   3   4  167.76   10.58
   9   3   5 1154.73   33.99
  -9   3  -5 1117.75   35.30
   9   3   6  617.48   27.10
  -9   3  -6  619.15   27.52
   9   3   7   82.84   11.91
  -9   3  -7  109.51   13.85
  -9   3  -8  326.70   22.60
   9   3   8  343.65   23.13
   9   3   9  198.05   19.82
  -9   3  -9  200.38   19.56
   9   3  10   55.95   13.76
  -9   3 -10   43.31   11.14
   9   5 -11   24.31    8.00
   9   5 -10  288.42   19.58
   9   5  -9  448.01   22.53
   9   5  -9  458.86   21.81
  -9   5   8   78.28    8.96
   9   5  -8   68.83    9.01
   9   5  -8   73.88    9.26
   9   5  -7 1164.16   31.88
   9   5  -7 1148.55   30.45
   9   5  -7 1156.53   33.21
  -9   5   6   84.91   10.38
  -9   5   6   82.18    6.59
   9   5  -6   88.06    8.29
   9   5  -6   88.59    9.61
   9   5  -5  258.80   12.53
   9   5  -5  249.31   15.21
  -9   5   5  267.98   16.34
   9   5  -4 2037.62   33.47
   9   5  -4 2036.83   42.26
  -9   5   4 1981.78   42.45
   9   5  -3  472.71   14.87
   9   5  -3  473.82   19.92
  -9   5   3  504.31   20.23
   9   5  -2  455.30   14.20
   9   5  -2  457.63   19.26
  -9   5   2  462.84   18.94
  -9   5   1 1361.30   32.63
   9   5  -1 1380.18   25.65
   9   5  -1 1367.75   33.11
  -9   5   0 1217.55   30.99
   9   5   0 1169.33   24.55
   9   5   0 1148.17   29.95
   9   5   1  460.66   16.42
  -9   5  -1  474.82   19.46
   9   5   1  440.24   18.07
   9   5   2 1014.41   26.33
  -9   5  -2  981.98   28.54
   9   5   2 1008.67   26.95
   9   5   3  450.14   18.92
  -9   5  -3  464.11   20.70
   9   5   3  476.48   18.08
  -9   5  -4   69.50    9.42
   9   5   4   68.70    8.73
   9   5   4   73.79    7.38
   9   5   5 1079.14   33.67
  -9   5  -5 1078.54   34.72
   9   5   6  431.86   22.87
  -9   5  -6  480.77   24.43
   9   5   7  109.08   13.29
  -9   5  -7  107.53   13.28
   9   5   8  314.67   22.31
  -9   5  -8  313.61   22.41
   9   5   9  151.39   18.12
  -9   5  -9  163.63   18.63
   9   5  10   60.21   15.21
  -9   5 -10   25.31   10.78
   9   7 -10  309.12   19.62
   9   7  -9  331.58   19.60
   9   7  -8   86.57    9.67
   9   7  -8  100.14   10.82
   9   7  -8   85.09   10.07
   9   7  -7  774.63   26.49
   9   7  -7  745.03   27.54
  -9   7   6   47.61    8.31
   9   7  -6   32.46    6.29
   9   7  -6   27.58    6.26
   9   7  -5  518.60   19.00
   9   7  -5  523.54   22.46
  -9   7   5  537.10   23.08
   9   7  -4 1506.63   31.63
   9   7  -4 1462.14   37.34
  -9   7   4 1511.27   37.62
   9   7  -3  312.95   13.68
   9   7  -3  316.67   17.13
  -9   7   3  357.44   17.34
   9   7  -2  250.67   12.14
   9   7  -2  230.22   14.22
  -9   7   2  250.16   14.35
  -9   7   1 1312.81   32.78
   9   7  -1 1372.31   28.83
   9   7  -1 1321.03   33.77
  -9   7   0 1663.21   37.30
   9   7   0 1587.39   31.96
   9   7   0 1620.51   36.96
   9   7   1   43.46    6.44
  -9   7  -1   45.70    7.05
   9   7   1   50.14    6.97
   9   7   2 1367.66   32.86
  -9   7  -2 1388.96   34.89
   9   7   2 1342.34   32.77
   9   7   3  366.57   17.95
  -9   7  -3  401.20   19.56
   9   7   3  373.14   16.86
   9   7   4  117.36   11.46
  -9   7  -4  120.44   11.82
   9   7   5  843.16   30.98
  -9   7  -5  788.83   30.61
   9   7   6  309.38   20.07
  -9   7  -6  323.88   20.38
   9   7   7  112.43   14.14
  -9   7  -7  128.36   14.22
   9   7   8  277.22   22.10
  -9   7  -8  287.64   22.18
   9   7   9  181.37   19.21
  -9   7  -9  192.55   19.46
   9   9  -9  203.82   16.81
   9   9  -8   57.98    9.73
   9   9  -7 1213.84   35.43
  -9   9   7 1119.47   37.78
   9   9  -6  650.30   24.20
  -9   9   6  639.00   27.56
  -9   9   5   88.97   10.43
   9   9  -5   83.01    8.84
   9   9  -5   95.82   10.48
   9   9  -4 1441.20   33.57
   9   9  -4 1413.33   38.60
  -9   9   4 1445.97   37.85
   9   9  -3  162.23   11.43
   9   9  -3  165.64   13.05
  -9   9   3  185.22   12.94
   9   9  -2  555.63   19.97
   9   9  -2  533.39   23.07
  -9   9   2  575.62   22.39
  -9   9   1   42.03    7.30
  -9   9   1   32.27    4.19
   9   9  -1   52.66    8.01
   9   9  -1   55.85    7.28
   9   9   0  150.58   10.82
  -9   9   0  174.38    8.93
   9   9   0  162.01   13.03
   9   9   1  129.72   10.63
  -9   9  -1  140.21   11.02
  -9   9  -1  144.38    8.96
   9   9   2 1420.92   35.72
  -9   9  -2 1407.43   35.88
   9   9   3  343.04   18.58
  -9   9  -3  389.61   19.30
  -9   9  -4   97.50   10.82
   9   9   4  111.18   11.74
   9   9   5  791.90   31.63
  -9   9  -5  813.67   30.73
   9   9   6  299.20   20.68
  -9   9  -6  315.12   20.26
   9   9   7  119.66   15.16
  -9   9  -7  125.80   14.27
   9   9   8  195.86   20.31
  -9   9  -8  226.33   19.41
   9   9   9  215.32   21.46
   9  11  -9   76.85   11.50
  -9  11   8  104.60   13.60
   9  11  -8  103.00   12.36
   9  11  -7  744.30   29.53
  -9  11   7  710.12   31.12
   9  11  -6  406.39   21.02
  -9  11   6  422.25   22.76
  -9  11   5   40.84    8.40
   9  11  -5   40.29    7.53
   9  11  -4 1322.16   35.09
  -9  11   4 1284.90   36.77
   9  11  -3 1294.33   33.48
  -9  11   3 1354.19   36.40
  -9  11   2  106.91   10.46
   9  11  -2  120.11   10.49
  -9  11   1 1161.34   32.70
   9  11  -1 1205.43   32.73
  -9  11   1 1103.05   24.24
  -9  11   0  461.24   20.36
   9  11   0  398.07   19.05
  -9  11   0  436.48   15.61
   9  11   1  132.98   11.49
  -9  11  -1  131.63   11.41
  -9  11  -1  141.54    9.84
   9  11   2  642.47   25.27
  -9  11  -2  610.25   24.26
  -9  11  -2  616.74   21.37
   9  11   3   25.40    7.53
  -9  11  -3   32.80    7.00
   9  11   4  354.54   21.03
  -9  11  -4  373.79   20.65
   9  11   5  328.51   21.39
  -9  11  -5  302.76   19.01
   9  11   6  223.10   18.86
  -9  11  -6  251.80   18.51
   9  11   7  110.39   14.90
  -9  11  -7  111.06   13.59
   9  11   8  100.40   15.58
   9  11   9  108.42   16.88
  -9  13  10  350.53   26.70
   9  13  -9  148.21   16.03
  -9  13   9  184.62   18.59
  -9  13   8   38.30    9.56
   9  13  -8   17.27    8.12
   9  13  -7  435.74   23.78
  -9  13   7  414.61   24.36
  -9  13   6  104.10   12.20
   9  13  -6  106.47   11.92
   9  13  -5  183.69   14.88
  -9  13   5  182.00   15.27
   9  13  -4  466.60   22.66
  -9  13   4  461.08   22.38
   9  13  -3  267.93   16.86
  -9  13   3  278.98   17.37
  -9  13   2   22.07    6.13
   9  13  -2   20.08    5.87
  -9  13   1  516.96   22.01
   9  13  -1  521.53   23.15
  -9  13   1  499.30   17.92
  -9  13   0  281.02   16.64
   9  13   0  229.00   16.17
  -9  13   0  269.91   13.69
   9  13   1  112.58   11.95
  -9  13  -1  115.16   11.09
  -9  13  -1  109.86    9.39
   9  13   2  653.70   28.09
  -9  13  -2  624.91   25.18
  -9  13  -2  599.85   22.69
   9  13   3  136.02   14.04
  -9  13  -3  179.58   13.65
  -9  13  -3  167.29   13.32
   9  13   4  100.37   13.31
  -9  13  -4  105.80   12.23
   9  13   5  350.87   23.07
  -9  13  -5  332.92   20.63
   9  13   6  292.34   22.62
  -9  13  -6  283.77   19.85
   9  13   7   20.19   10.11
   9  13   8  134.59   18.51
  -9  15   8   29.20   10.13
   9  15  -8   29.70   10.06
   9  15  -7  236.92   19.43
  -9  15   7  210.00   18.52
  -9  15   6   69.52   10.98
   9  15  -6   50.50    9.90
  -9  15   5   59.04   10.28
   9  15  -5   53.30   10.23
   9  15  -4  476.33   24.94
  -9  15   4  473.95   23.89
   9  15  -3  174.15   15.53
  -9  15   3  197.84   15.03
  -9  15   2   46.90    8.13
   9  15  -2   43.23    9.34
  -9  15   1  589.04   24.63
   9  15  -1  607.29   26.89
  -9  15   0  435.55   20.70
   9  15   0  402.10   22.66
  -9  15   0  421.29   18.62
   9  15   1   28.13    7.81
  -9  15  -1   32.27    6.33
  -9  15  -1   29.89    6.36
   9  15   2  438.03   23.95
  -9  15  -2  386.02   19.95
  -9  15  -2  406.01   20.07
   9  15   3  208.90   18.37
  -9  15  -3  202.39   15.47
  -9  15  -3  218.33   15.72
   9  15   4   15.69    8.74
  -9  15  -4   12.58    6.11
   9  15   5  218.59   19.75
   9  15   6  135.41   17.36
   9  15   7   24.02   12.00
   9  17  -8    4.67    8.57
   9  17  -7  215.50   19.96
   9  17  -6   59.23   11.08
   9  17  -5   27.79    9.20
   9  17  -4  346.33   22.41
   9  17  -3   67.32   12.11
   9  17  -2  134.06   14.47
   9  17  -1  248.47   19.34
   9  17   0  279.57   20.52
   9  17   1   -1.97    7.52
   9  17   2  292.29   21.67
   9  17   3  112.22   15.08
   9  17   4   29.89    9.88
   9  17   5   96.23   14.50
   9  17   6   28.56   11.73
   9  19  -6   26.50   10.14
   9  19  -5   17.07    9.70
   9  19  -4  189.47   18.88
   9  19  -3   64.53   12.36
   9  19  -2  123.16   16.46
   9  19  -1   66.80   12.28
   9  19   0   71.03   13.11
   9  19   1   15.15    8.63
   9  19   2  237.35   21.37
   9  19   3  138.61   17.77
   9  19   4   18.88   10.36
   9  19   5  261.77   24.30
   9  21  -5    5.79   10.55
   9  21  -4  188.63   19.32
   9  21  -3  158.01   18.69
   9  21  -2   -7.18    8.37
   9  21  -1  153.90   18.56
   9  21   0   38.69   11.24
   9  21   1   60.91   14.19
   9  21   2   15.12    9.89
   9  21   3    7.32    9.53
 -10 -22   4    4.81    9.84
 -10 -22   3   99.07   16.54
  10 -22  -3  104.11   18.40
 -10 -22   2   11.33   11.27
  10 -22  -2   11.98   10.61
 -10 -22   1   56.70   13.75
  10 -22  -1   58.61   14.09
  10 -22   0  127.07   18.75
 -10 -20   6  125.26   18.18
 -10 -20   5   10.00   10.83
  10 -20  -5   -0.54   10.38
 -10 -20   4   60.92   12.71
  10 -20  -4   84.94   15.39
 -10 -20   3  212.84   21.86
  10 -20  -3  207.34   20.86
 -10 -20   2   19.65    9.65
  10 -20  -2    5.74    9.42
 -10 -20   1   68.17   13.92
  10 -20  -1   66.56   14.14
 -10 -20   0  138.76   17.28
  10 -20   0  136.89   17.64
 -10 -20  -1   18.47    9.88
  10 -20   1    3.57    8.69
  10 -20   2   -5.58    8.46
 -10 -18   7   67.69   13.78
  10 -18  -6  133.72   17.07
 -10 -18   6  103.20   15.61
 -10 -18   5   25.91   10.39
  10 -18  -5   23.51   10.17
 -10 -18   4   71.80   13.49
  10 -18  -4   86.39   15.12
 -10 -18   3  162.06   18.13
  10 -18  -3  185.27   19.16
 -10 -18   2  149.47   17.68
  10 -18  -2  142.37   16.61
 -10 -18   1   -8.37    8.74
  10 -18  -1    8.59    8.11
 -10 -18   0  106.21   14.98
  10 -18   0  107.39   15.36
 -10 -18  -1   14.82    8.57
  10 -18   1   -2.71    8.63
 -10 -18  -2   58.83   11.77
  10 -18   2   59.20   12.67
  10 -18   3  282.38   22.54
 -10 -16   7   73.11   13.53
  10 -16  -7   59.90   12.35
 -10 -16   6  170.95   18.14
  10 -16  -6  172.82   18.36
 -10 -16   5   15.61    8.03
  10 -16  -5   11.11    7.77
 -10 -16   4  190.85   19.27
  10 -16  -4  168.00   17.74
 -10 -16   3  323.27   23.52
  10 -16  -3  352.59   23.96
 -10 -16   2   76.33   12.07
  10 -16  -2   77.35   12.64
  10 -16  -1   79.57   12.82
 -10 -16   1   97.98   13.72
 -10 -16   0  550.30   29.30
  10 -16   0  572.76   30.15
 -10 -16  -1    9.51    8.21
  10 -16   1    0.42    6.52
 -10 -16  -2   98.85   13.44
  10 -16   2   75.34   13.16
 -10 -16  -3  291.22   21.20
  10 -16   3  294.72   22.05
  10 -16   4   13.98    8.15
 -10 -14   8   21.42    9.75
 -10 -14   7  101.44   14.54
  10 -14  -7   71.42   12.07
 -10 -14   6  152.55   15.95
  10 -14  -6  189.24   17.94
 -10 -14   5   76.80   12.22
  10 -14  -5   79.13   11.92
 -10 -14   4   79.46   12.14
  10 -14  -4   70.27   11.38
  10 -14  -3  359.94   23.21
 -10 -14   3  343.79   22.73
 -10 -14   2   40.05    8.82
  10 -14  -2   33.36    8.31
 -10 -14   1  235.25   18.31
  10 -14  -1  189.04   17.12
 -10 -14   0  821.96   33.05
  10 -14   0  908.40   34.85
 -10 -14  -1   16.30    6.49
  10 -14   1   16.14    7.40
 -10 -14  -2   54.61    9.89
  10 -14   2   49.35    9.79
 -10 -14  -3  288.26   19.68
  10 -14   3  309.22   20.84
  10 -14   4    9.46    6.51
 -10 -12   8   26.36    6.96
  10 -12  -8   44.85   10.02
 -10 -12   7  225.22   18.43
  10 -12  -7  199.20   17.39
 -10 -12   6  481.02   26.19
  10 -12  -6  502.21   26.16
 -10 -12   5    2.43    5.93
  10 -12  -5    2.53    6.48
 -10 -12   4  204.04   17.09
  10 -12  -4  168.32   15.95
 -10 -12   3  734.32   31.16
  10 -12  -3  766.01   31.54
 -10 -12   2   11.22    6.37
  10 -12  -2   12.83    6.72
 -10 -12   1  302.77   19.64
  10 -12  -1  295.54   19.44
 -10 -12   0  857.00   32.65
  10 -12   0  915.74   34.03
  10 -12   1   27.69    7.29
 -10 -12  -1   34.98    7.81
 -10 -12  -2  194.22   15.49
  10 -12   2  182.84   15.86
 -10 -12  -2  190.95   12.34
 -10 -12  -3  392.15   21.49
  10 -12   3  432.43   23.49
  10 -12   3  403.70   20.67
 -10 -12  -3  400.63   18.91
 -10 -12  -4   55.12    9.12
  10 -12   4   42.11    8.65
 -10 -12  -4   40.21    7.70
  10 -12   4   65.94   10.05
  10 -12   5   35.73    8.05
 -10 -12  -5   36.66    8.39
  10 -12   5   17.35    7.68
 -10 -10   9  312.73   21.26
 -10 -10   8  143.45   15.54
  10 -10  -8  141.89   14.37
 -10 -10   7  169.97   15.45
  10 -10  -7  126.55   13.91
 -10 -10   6  528.48   25.94
  10 -10  -6  566.82   26.46
 -10 -10   6  483.36   19.76
 -10 -10   5    9.41    4.58
  10 -10  -5    4.84    5.42
 -10 -10   4  510.47   18.05
  10 -10  -4  507.35   24.35
 -10 -10   3 1641.79   31.94
  10 -10  -3 1702.38   44.24
  10 -10  -2   51.86    9.41
 -10 -10   2   27.84    4.86
 -10 -10   1  482.48   16.82
  10 -10  -1  434.23   22.31
 -10 -10   0 1289.07   28.84
  10 -10   0 1320.42   38.15
 -10 -10  -1   63.00    7.17
 -10 -10  -1   57.29    9.26
  10 -10   1   63.49    9.76
  10 -10   2  250.24   16.68
 -10 -10  -2  273.99   17.38
 -10 -10  -2  279.85   15.22
  10 -10   2  251.66   14.33
 -10 -10  -3  393.54   20.15
  10 -10   3  424.15   21.70
 -10 -10  -3  422.14   19.43
  10 -10   3  416.60   19.67
 -10 -10  -4   87.30   10.15
  10 -10   4   72.48    9.45
 -10 -10  -4   85.14    9.90
  10 -10   4   69.96   10.27
 -10 -10  -5   55.41    9.62
  10 -10   5   44.36    8.42
  10 -10   5   54.10    9.64
 -10 -10  -6  343.09   21.60
  10 -10   6  370.41   23.38
 -10 -10  -7   45.17   10.13
  10  -8 -12  198.95   20.89
  10  -8 -11    3.58    8.37
  10  -8 -10  179.86   17.46
 -10  -8   9  650.73   28.83
 -10  -8   9  652.83   28.30
 -10  -8   9  657.31   30.13
 -10  -8   8   16.46    6.38
  10  -8  -8   13.66    6.64
  10  -8  -7  505.38   24.58
 -10  -8   7  493.96   21.83
  10  -8  -6  791.48   29.77
 -10  -8   6  768.60   25.60
 -10  -8   5   11.21    4.49
  10  -8  -5   13.91    5.60
  10  -8  -4  520.18   23.59
 -10  -8   4  561.46   19.73
 -10  -8   3 1054.27   26.33
  10  -8  -3 1126.27   34.49
 -10  -8   2  607.65   19.67
  10  -8  -2  603.41   24.61
 -10  -8   1  107.29    8.53
  10  -8  -1  138.63   12.41
 -10  -8   0  563.26   19.38
  10  -8   0  516.90   22.89
 -10  -8  -1  170.93   11.26
  10  -8   1  176.03   14.01
  10  -8   1  166.01    9.76
  10  -8   2  318.21   17.93
 -10  -8  -2  328.90   16.28
  10  -8   2  288.79   13.87
  10  -8   3  712.88   26.45
 -10  -8  -3  725.19   25.42
  10  -8   3  739.15   24.73
 -10  -8  -4    0.12    4.28
 -10  -8  -4    6.78    5.16
  10  -8   4   13.45    5.62
  10  -8   4    2.01    4.99
  10  -8   5  276.78   16.66
 -10  -8  -5  294.20   18.72
  10  -8   5  307.87   19.07
  10  -8   6  595.84   27.94
 -10  -8  -6  589.10   27.78
  10  -8   7   43.99   10.82
 -10  -8  -7   37.13    9.50
 -10  -8  -8   64.05   12.39
  10  -6 -12  172.73   19.46
  10  -6 -11   54.24   12.12
  10  -6 -10   48.40   10.92
 -10  -6  10   69.81   11.44
  10  -6  -9  568.72   28.25
 -10  -6   9  582.24   27.00
  10  -6  -8   23.75    7.02
 -10  -6   8   13.10    6.76
 -10  -6   8   16.35    7.34
  10  -6  -7  480.76   23.06
 -10  -6   7  477.19   22.04
  10  -6  -6  286.48   18.07
 -10  -6   6  266.52   15.54
  10  -6  -5  246.25   16.50
 -10  -6   5  234.47   14.00
  10  -6  -4  707.59   26.91
 -10  -6   4  779.68   23.99
  10  -6  -3 1649.00   40.58
 -10  -6   3 1646.53   34.31
 -10  -6   2  282.08   13.82
  10  -6  -2  272.06   16.19
 -10  -6   1   86.92    8.06
  10  -6  -1   64.22    8.52
 -10  -6   0 3279.25   49.97
  10  -6   0 3258.18   56.71
  10  -6   1   12.51    4.93
 -10  -6  -1    4.07    4.22
  10  -6   1   13.66    3.50
 -10  -6  -2  426.82   18.55
  10  -6   2  433.38   19.73
  10  -6   2  423.71   15.78
  10  -6   3  518.78   21.43
 -10  -6  -3  512.51   21.57
  10  -6   3  522.58   19.75
  10  -6   4    5.71    4.67
 -10  -6  -4    9.32    5.83
  10  -6   4   17.18    6.41
  10  -6   5  229.46   14.42
 -10  -6  -5  241.16   16.98
  10  -6   5  234.73   16.54
 -10  -6  -6  573.89   27.40
  10  -6   6  572.68   26.95
  10  -6   7   75.48   12.44
 -10  -6  -7   92.97   13.12
  10  -6   8   90.08   13.93
 -10  -6  -8   77.76   12.84
 -10  -6  -9  280.92   23.74
  10  -4 -12  247.44   22.02
  10  -4 -11    8.44    8.16
  10  -4 -10  303.78   21.49
  10  -4  -9 1177.32   40.22
  10  -4  -9 1231.67   36.67
 -10  -4   9 1206.95   37.60
  10  -4  -8    4.63    5.26
 -10  -4   8    7.04    4.82
  10  -4  -7  414.13   21.08
 -10  -4   7  408.46   18.69
 -10  -4   7  411.90   20.65
  10  -4  -6  189.19   14.32
 -10  -4   6  150.33   12.22
  10  -4  -5  555.05   23.34
 -10  -4   5  578.29   22.26
  10  -4  -4  263.19   16.10
 -10  -4   4  260.37   14.27
  10  -4  -3 1219.72   33.57
 -10  -4   3 1165.49   29.10
 -10  -4   2  404.35   16.78
  10  -4  -2  380.37   18.39
 -10  -4   1   67.33    7.96
  10  -4  -1   47.35    7.28
 -10  -4   0 3053.26   48.84
  10  -4   0 3053.87   52.57
  10  -4   1   32.75    4.21
  10  -4   1   36.93    6.77
 -10  -4  -1   33.51    6.12
 -10  -4  -2  498.74   20.52
  10  -4   2  452.99   19.37
  10  -4   2  454.31   16.04
 -10  -4  -3  572.62   22.83
  10  -4   3  571.01   21.59
  10  -4   3  571.32   20.27
  10  -4   4    5.46    3.99
 -10  -4  -4   12.38    5.12
  10  -4   4    4.06    3.91
  10  -4   5  276.62   14.61
  10  -4   5  287.38   17.24
 -10  -4  -6  922.11   34.38
  10  -4   6  966.69   34.03
  10  -4   7   20.45    7.18
 -10  -4  -7   38.11    9.50
  10  -4   8  192.40   18.87
 -10  -4  -8  191.20   18.53
 -10  -4  -9  327.73   24.65
  10  -4   9  309.89   24.59
 -10  -4 -10   -3.82   10.16
  10  -2 -12   76.42   13.95
  10  -2 -11  128.24   15.95
  10  -2 -10  120.26   14.57
  10  -2  -9  817.51   32.76
  10  -2  -9  861.38   29.78
 -10  -2   9  810.45   29.39
  10  -2  -8   47.27    8.84
  10  -2  -8   48.07    8.05
 -10  -2   8   50.56    7.65
  10  -2  -7  640.99   25.24
 -10  -2   7  598.04   25.39
 -10  -2   7  587.83   20.92
  10  -2  -6 1739.01   41.81
 -10  -2   6 1691.49   32.64
 -10  -2   6 1682.39   40.94
 -10  -2   5    5.35    4.38
  10  -2  -5   20.38    6.20
  10  -2  -4 1155.12   32.63
 -10  -2   4 1233.12   31.80
  10  -2  -3 2021.35   42.65
 -10  -2   3 1996.77   39.68
 -10  -2   2   22.20    4.60
  10  -2  -2   26.66    5.64
 -10  -2   1   39.99    6.09
  10  -2  -1   40.70    6.80
 -10  -2   0 1981.86   39.44
  10  -2   0 2040.23   41.09
 -10  -2  -1  179.36   12.19
  10  -2   1  172.97   11.83
  10  -2   1  163.80    8.07
 -10  -2  -2  759.76   25.27
  10  -2   2  751.47   24.06
  10  -2   2  767.82   20.56
 -10  -2  -3  836.31   27.77
  10  -2   3  833.73   25.21
  10  -2   3  840.67   24.15
  10  -2   4   67.94    8.41
 -10  -2  -4   80.71   10.11
  10  -2   4   73.47    7.96
 -10  -2  -5  132.57   12.89
  10  -2   5  123.42   11.61
 -10  -2  -6  783.37   31.80
  10  -2   6  774.39   30.10
  10  -2   7  104.98   13.07
 -10  -2  -7   95.46   13.21
 -10  -2  -8  141.66   16.47
  10  -2   8  152.48   16.61
 -10  -2  -9  304.25   23.91
  10  -2   9  273.87   23.18
 -10  -2 -10    1.96    9.14
  10   0 -12  166.84   18.38
  10   0 -11   56.45   11.94
  10   0 -10  189.13   16.68
  10   0  -9  585.64   27.63
  10   0  -9  617.56   25.17
  10   0  -8  440.22   22.74
  10   0  -8  453.76   22.06
 -10   0   8  448.67   19.47
  10   0  -7  120.17   11.46
 -10   0   7  102.16    8.95
 -10   0   7  101.89   11.71
 -10   0   6  707.63   27.15
 -10   0   6  689.55   19.11
 -10   0   5   63.50    8.65
  10   0  -5   58.15    8.17
  10   0  -4 1115.04   31.73
 -10   0   4 1128.23   30.90
  10   0  -3 2499.92   47.91
 -10   0   3 2515.61   45.49
  10   0  -2  155.94   11.98
 -10   0   2  137.59   10.41
 -10   0   1  541.01   20.25
  10   0  -1  522.66   20.82
  10   0   0 2424.16   28.69
 -10   0   0 2438.18   44.53
  10   0   0 2367.36   44.76
  10   0   1  162.91    8.22
 -10   0  -1  160.73   11.63
  10   0   1  165.17   11.47
  10   0   2 1328.58   27.67
 -10   0  -2 1332.29   34.25
  10   0   2 1353.79   32.32
 -10   0  -3 1355.22   35.93
  10   0   3 1366.73   31.90
  10   0   3 1369.07   31.32
 -10   0  -4   24.59    5.65
  10   0   4   31.74    6.38
  10   0   4   38.92    5.91
 -10   0  -5  108.25   11.87
  10   0   5  121.36   11.61
 -10   0  -6  747.13   31.20
  10   0   6  727.87   29.64
 -10   0  -7  194.43   17.52
  10   0   7  188.93   16.56
  10   0   8   45.56   10.82
 -10   0  -8   53.03   11.70
  10   0   9  202.24   21.03
 -10   0  -9  183.43   19.30
 -10   0 -10    5.23   10.34
  10   2 -12  103.83   15.15
  10   2 -11  124.46   15.39
  10   2 -10  126.79   14.10
  10   2  -9  793.84   31.42
  10   2  -9  805.50   28.72
  10   2  -8   58.24    9.21
  10   2  -8   44.76    8.24
  10   2  -7  610.78   24.83
 -10   2   7  592.86   26.36
  10   2  -6 1724.73   41.09
 -10   2   6 1651.02   42.26
 -10   2   5    7.66    5.09
  10   2  -5   16.46    5.33
  10   2  -4 1176.75   32.72
 -10   2   4 1186.18   32.39
  10   2  -3 2049.38   42.48
 -10   2   3 2050.35   41.80
 -10   2   2   18.87    4.96
  10   2  -2   24.76    5.57
  10   2  -1   45.61    3.89
 -10   2   1   35.23    5.64
  10   2  -1   51.04    7.66
 -10   2   0 1999.46   41.18
  10   2   0 2074.28   29.25
  10   2   0 2019.55   40.86
  10   2   1  182.17    9.36
 -10   2  -1  174.73   12.42
  10   2   1  170.74   11.68
  10   2   2  762.83   21.40
 -10   2  -2  738.65   25.95
  10   2   2  742.53   23.67
  10   2   3  840.74   24.82
 -10   2  -3  800.26   28.06
  10   2   3  825.57   24.61
 -10   2  -4   71.77   10.09
  10   2   4   74.42    8.86
  10   2   4   68.78    7.63
  10   2   5  142.13   12.62
 -10   2  -5  127.39   12.75
 -10   2  -6  818.21   32.51
  10   2   6  816.18   31.08
  10   2   7   81.01   12.50
 -10   2  -7  101.80   13.31
  10   2   8  137.30   15.89
 -10   2  -8  130.78   15.60
 -10   2  -9  285.45   23.50
  10   2   9  283.28   23.57
 -10   2 -10  -19.56   10.91
  10   4 -11   15.33    8.18
  10   4 -10  289.22   19.77
  10   4  -9 1202.68   38.24
  10   4  -9 1171.66   35.86
  10   4  -8    9.97    5.42
  10   4  -7  399.47   20.54
 -10   4   7  381.02   21.70
  10   4  -6  168.17   10.50
  10   4  -6  171.07   13.63
 -10   4   6  160.97   14.05
  10   4  -5  571.97   17.58
  10   4  -5  553.11   22.96
 -10   4   5  569.53   23.75
  10   4  -4  267.15   15.87
  10   4  -4  265.99   11.06
 -10   4   4  273.89   16.09
  10   4  -3 1141.08   22.04
  10   4  -3 1164.65   32.40
 -10   4   3 1215.51   32.60
  10   4  -2  378.96   12.08
  10   4  -2  376.50   18.35
 -10   4   2  400.17   18.36
  10   4  -1   61.34    5.54
 -10   4   1   62.53    8.18
  10   4  -1   58.71    8.16
 -10   4   0 3021.09   52.65
  10   4   0 3005.37   40.34
  10   4   0 2965.44   51.05
  10   4   1   51.92    6.25
 -10   4  -1   38.01    6.46
  10   4   1   46.95    7.07
  10   4   2  490.35   18.25
 -10   4  -2  463.67   21.10
  10   4   2  486.37   19.55
  10   4   3  573.74   21.38
 -10   4  -3  555.30   23.60
  10   4   3  574.67   20.67
  10   4   4   11.58    4.57
 -10   4  -4    4.34    4.98
  10   4   5  303.38   18.15
 -10   4  -5  298.52   18.99
  10   4   6  955.78   34.21
 -10   4  -6  985.96   35.77
  10   4   7   35.07    9.05
 -10   4  -7   25.59    9.12
  10   4   8  194.24   18.52
 -10   4  -8  208.94   19.30
  10   4   9  326.58   24.88
 -10   4  -9  354.55   26.18
 -10   4 -10   13.09    9.26
  10   6 -10   63.61   10.88
  10   6  -9  553.64   25.65
  10   6  -9  593.82   25.97
  10   6  -8   28.39    7.64
 -10   6   8   19.35    8.80
  10   6  -7  494.34   20.42
  10   6  -7  491.99   23.42
 -10   6   7  469.89   24.48
  10   6  -6  280.03   14.52
  10   6  -6  259.61   17.23
 -10   6   6  281.70   18.24
  10   6  -5  234.34   12.37
  10   6  -5  231.27   15.71
 -10   6   5  213.67   15.52
  10   6  -4  734.82   20.85
  10   6  -4  762.65   27.23
 -10   6   4  733.34   27.04
  10   6  -3 1613.86   30.17
  10   6  -3 1649.06   39.70
 -10   6   3 1680.95   39.42
  10   6  -2  259.37   11.84
  10   6  -2  281.29   16.51
 -10   6   2  257.83   15.51
  10   6  -1   96.33    7.59
 -10   6   1   72.49    8.21
  10   6  -1   84.06    9.01
 -10   6   0 3292.22   56.44
  10   6   0 3256.80   46.12
  10   6   0 3248.23   54.86
  10   6   1   11.90    4.32
 -10   6  -1    3.07    4.17
  10   6   1    9.98    4.23
  10   6   2  458.24   18.67
 -10   6  -2  425.10   20.19
  10   6   2  425.01   18.76
  10   6   3  523.90   21.50
 -10   6  -3  516.01   22.83
  10   6   3  517.07   20.28
  10   6   4    9.92    5.01
  10   6   4   13.86    4.98
 -10   6  -4    8.12    5.57
  10   6   5  251.39   16.86
 -10   6  -5  215.87   16.64
  10   6   6  596.39   27.92
 -10   6  -6  581.97   28.01
  10   6   7   65.37   11.09
 -10   6  -7   74.83   12.42
  10   6   8   92.48   13.43
 -10   6  -8   85.21   13.73
  10   6   9  250.65   22.96
 -10   6  -9  285.70   23.73
 -10   8   8   13.59    7.33
  10   8  -8   16.23    6.86
  10   8  -7  508.38   22.22
  10   8  -7  491.20   24.47
 -10   8   7  472.40   25.06
  10   8  -6  762.94   25.58
  10   8  -6  755.59   29.01
 -10   8   6  767.91   30.25
 -10   8   5    9.92    5.78
  10   8  -5   18.60    5.70
  10   8  -5   12.34    6.08
  10   8  -4  565.95   20.02
  10   8  -4  563.14   24.17
 -10   8   4  528.45   23.53
  10   8  -3 1056.10   26.74
  10   8  -3 1048.99   32.78
 -10   8   3 1083.30   32.37
 -10   8   2  588.58   23.43
  10   8  -2  588.85   19.89
  10   8  -2  596.36   24.17
 -10   8   1  121.16   10.96
  10   8  -1  108.77    9.25
  10   8  -1  104.56   11.04
 -10   8   0  539.33   22.26
  10   8   0  539.30   19.33
  10   8   0  521.75   22.18
  10   8   1  185.98   12.25
 -10   8  -1  176.72   13.39
  10   8   1  177.04   13.03
  10   8   2  347.68   17.37
 -10   8  -2  288.94   17.58
  10   8   2  336.39   17.97
  10   8   3  724.63   26.75
 -10   8  -3  758.88   28.16
  10   8   4    2.54    5.46
 -10   8  -4    4.09    4.97
  10   8   5  307.39   19.47
 -10   8  -5  290.82   19.16
  10   8   6  614.38   29.22
 -10   8  -6  663.56   30.20
  10   8   7   53.72   11.26
 -10   8  -7   34.85    9.48
  10   8   8   64.08   13.51
 -10   8  -8   50.79   12.08
  10   8   9  273.87   24.57
 -10  10  10   98.37   15.15
  10  10  -9  315.71   21.16
 -10  10   9  308.81   23.42
  10  10  -8  135.73   13.54
 -10  10   8  141.79   15.93
  10  10  -7  162.84   14.22
 -10  10   7  144.98   14.62
  10  10  -6  525.54   22.49
 -10  10   6  499.77   25.24
 -10  10   5   -0.96    5.25
  10  10  -5    5.12    4.82
  10  10  -5   12.54    6.29
  10  10  -4  550.48   21.76
  10  10  -4  547.84   25.42
 -10  10   4  516.60   23.74
  10  10  -3 1605.17   36.62
  10  10  -3 1581.90   43.53
 -10  10   3 1644.64   41.35
 -10  10   2   27.00    6.49
  10  10  -2   42.28    6.77
  10  10  -2   36.22    8.57
 -10  10   1  416.77   20.31
  10  10  -1  466.39   19.64
  10  10  -1  460.65   22.36
 -10  10   0 1249.55   35.52
  10  10   0 1261.14   32.81
  10  10   1   56.56    8.27
 -10  10  -1   60.57    9.08
 -10  10  -1   51.72    6.38
  10  10   2  264.50   16.34
 -10  10  -2  241.08   16.48
  10  10   3  399.28   21.11
 -10  10  -3  433.34   21.63
 -10  10  -4   78.03   10.30
  10  10   4   81.16   11.18
 -10  10  -5   53.30   10.36
  10  10   5   69.84   11.15
  10  10   6  350.48   22.80
 -10  10  -6  363.73   22.90
  10  10   7   61.20   12.07
 -10  10  -7   47.81   11.13
  10  10   8    4.24    8.47
 -10  10  -8   19.11   10.57
 -10  12  10   66.18   15.09
  10  12  -9  268.32   20.85
 -10  12   9  284.18   22.90
 -10  12   8   41.18   10.60
  10  12  -8   64.09   11.80
  10  12  -7  210.32   16.68
 -10  12   7  191.66   17.03
  10  12  -6  498.19   23.85
 -10  12   6  482.31   25.60
 -10  12   5    6.34    6.02
  10  12  -5    6.19    5.11
  10  12  -4  202.57   14.81
 -10  12   4  174.46   14.63
  10  12  -3  726.75   26.45
 -10  12   3  795.18   29.22
 -10  12   2   18.16    6.68
  10  12  -2   16.89    6.19
 -10  12   1  304.16   18.10
  10  12  -1  309.77   17.56
 -10  12   0  918.20   31.01
  10  12   0  881.42   30.11
  10  12   1   39.83    7.98
 -10  12  -1   36.91    7.68
 -10  12  -1   23.69    5.00
  10  12   2  183.43   14.99
 -10  12  -2  176.62   14.25
 -10  12  -2  162.64   11.74
  10  12   3  408.49   22.61
 -10  12  -3  409.99   22.42
 -10  12  -4   46.52    9.32
  10  12   4   41.53    9.60
 -10  12  -5   24.09    7.70
  10  12   5   41.13   10.44
  10  12   6  331.17   24.13
 -10  12  -6  318.05   21.74
  10  12   7   20.96    9.58
  10  12   8   27.18   11.21
 -10  14   9  338.59   25.65
 -10  14   8   -5.65    8.07
  10  14  -8   12.82    8.20
 -10  14   7   84.69   12.62
  10  14  -7  110.75   14.28
  10  14  -6  180.17   16.22
 -10  14   6  195.92   17.48
 -10  14   5   72.25   11.16
  10  14  -5   85.21   11.86
 -10  14   4   65.61   10.09
  10  14  -4   87.20   10.78
 -10  14   3  375.65   20.72
  10  14  -3  335.06   19.62
 -10  14   2   56.04    8.79
  10  14  -2   34.48    7.21
 -10  14   1  207.88   15.66
  10  14  -1  227.05   16.37
 -10  14   0  874.39   30.37
  10  14   0  811.45   31.25
  10  14   1   23.05    7.58
 -10  14  -1   16.86    6.61
  10  14   2   81.24   12.43
 -10  14  -2   54.69    8.82
  10  14   3  318.47   21.48
 -10  14  -3  296.75   19.47
 -10  14  -4   -1.11    6.87
  10  14   4   16.54    7.93
  10  14   5   71.15   12.69
  10  14   6  253.00   21.33
  10  14   7  -11.32    9.83
  10  16  -7   71.16   13.39
  10  16  -6  167.50   17.20
 -10  16   6  163.73   16.30
 -10  16   5   14.16    7.13
  10  16  -5   17.72    8.60
  10  16  -4  193.80   17.23
 -10  16   4  167.46   15.78
 -10  16   3  364.51   21.28
  10  16  -3  324.59   20.78
 -10  16   2   78.33   11.02
  10  16  -2   63.65   10.52
  10  16  -1   68.64   11.81
 -10  16   1   58.80    9.60
 -10  16   0  521.28   24.68
  10  16   0  575.85   28.72
  10  16   1    9.48    7.27
  10  16   2   96.75   13.52
  10  16   3  275.11   21.13
  10  16   4    2.01    7.33
  10  16   5   27.90   10.18
  10  16   6  101.88   16.22
  10  18  -6  117.62   15.70
  10  18  -5   28.45   10.27
  10  18  -4   77.14   12.13
  10  18  -3  159.33   16.78
  10  18  -2  127.27   16.71
  10  18  -1    4.78    7.77
  10  18   0   95.10   13.66
  10  18   1   37.12    9.81
  10  18   2   84.63   13.96
  10  18   3  264.73   22.05
  10  18   4    9.13    9.12
  10  18   5  164.14   19.57
  10  20  -4   84.36   15.37
  10  20  -3  216.65   20.68
  10  20  -2    8.59    9.65
  10  20  -1   62.46   13.71
  10  20   0  142.88   17.55
  10  20   1   13.61    9.25
  10  20   2   -5.98    8.44
  10  20   3   27.81   12.03
 -11 -21   4  -12.07   10.39
 -11 -21   3  103.03   17.51
  11 -21  -3   87.33   16.37
 -11 -21   2  -16.20   11.30
  11 -21  -2   -3.51    9.69
 -11 -21   1    8.14    9.06
  11 -21  -1    6.77   10.68
  11 -21   0  194.65   22.51
 -11 -19   6  269.89   24.68
 -11 -19   5   21.15   11.76
  11 -19  -5   17.14   10.21
 -11 -19   4    5.78    8.49
  11 -19  -4   16.83    9.83
 -11 -19   3  256.44   23.37
  11 -19  -3  279.94   24.32
 -11 -19   2   21.42   11.04
  11 -19  -2   13.20    9.36
 -11 -19   1   17.20    9.32
  11 -19  -1   -0.71    9.52
 -11 -19   0  179.51   19.47
  11 -19   0  196.46   20.84
 -11 -19  -1    2.93    8.13
  11 -19   1   -2.16    9.16
  11 -19   2   -6.21    8.43
 -11 -17   7   -5.03    8.45
 -11 -17   6  131.11   16.69
  11 -17  -6  113.18   16.50
 -11 -17   5   10.18    8.95
  11 -17  -5   -4.45   10.23
 -11 -17   4   -3.01    7.52
  11 -17  -4    3.66    7.79
 -11 -17   3  303.51   23.92
  11 -17  -3  320.72   24.48
 -11 -17   2    7.94    7.97
  11 -17  -2   10.15    8.95
  11 -17  -1   57.61   12.03
 -11 -17   1   52.58   11.97
 -11 -17   0  107.96   15.05
  11 -17   0  121.13   15.92
 -11 -17  -1   -4.07    7.98
  11 -17   1   16.76   10.23
 -11 -17  -2   -7.00    7.84
  11 -17   2  -10.62    8.45
  11 -17   3  296.40   23.27
 -11 -15   8   26.56   11.04
 -11 -15   7   23.39   10.10
  11 -15  -7    6.82    7.84
 -11 -15   6  281.85   22.48
  11 -15  -6  290.02   23.01
 -11 -15   5    6.62    8.14
  11 -15  -5   -5.79    8.20
 -11 -15   4   11.10    7.91
  11 -15  -4    4.37    8.25
 -11 -15   3  371.60   24.34
  11 -15  -3  396.21   25.32
 -11 -15   2    4.83    6.69
  11 -15  -2   18.54    8.74
 -11 -15   1   -1.13    7.08
  11 -15  -1    2.23    7.62
 -11 -15   0  674.33   32.07
  11 -15   0  676.43   32.28
 -11 -15  -1   55.65   10.84
  11 -15   1   46.16   10.21
 -11 -15  -2   13.70    8.84
  11 -15   2    9.33    8.11
 -11 -15  -3  280.13   20.48
  11 -15   3  313.38   22.54
  11 -15   4    6.75    7.04
 -11 -13   8    1.30    7.53
 -11 -13   7   -7.42    7.22
  11 -13  -7   12.85    7.99
  11 -13  -6  369.27   24.20
 -11 -13   6  366.15   24.09
 -11 -13   5   17.06    8.40
  11 -13  -5   22.83    8.96
  11 -13  -4    4.71    6.77
 -11 -13   4   11.76    8.23
  11 -13  -3  452.88   25.86
 -11 -13   3  470.53   26.18
 -11 -13   2   17.95    7.25
  11 -13  -2    9.91    7.18
  11 -13  -1   57.09   11.11
 -11 -13   1   68.22   11.38
 -11 -13   0 1129.46   39.38
  11 -13   0 1176.35   39.97
 -11 -13  -1   27.50    8.65
  11 -13   1   47.35    9.23
 -11 -13  -2    7.22    7.09
  11 -13   2    6.25    6.97
 -11 -13  -3  381.77   22.36
  11 -13   3  427.08   24.38
  11 -13   4   13.03    7.30
 -11 -11   9  395.56   25.65
 -11 -11   8   12.53    7.83
  11 -11  -8    5.07    8.06
 -11 -11   7    7.58    7.07
  11 -11  -7   -3.19    7.31
 -11 -11   6  480.37   26.59
  11 -11  -6  494.36   26.83
 -11 -11   5   95.75   12.67
  11 -11  -5  102.58   12.59
  11 -11  -4   16.32    6.45
  11 -11  -3  836.33   33.26
  11 -11  -2    0.15    5.52
 -11 -11   1   80.09    8.19
  11 -11  -1   67.94   10.65
 -11 -11   0 1134.03   28.43
  11 -11   0 1207.30   38.51
 -11 -11   0 1177.11   38.13
 -11 -11  -1   12.38    5.40
 -11 -11  -1    4.73    6.08
  11 -11   1    6.67    6.12
 -11 -11  -2    5.36    5.23
  11 -11   2   11.14    6.02
 -11 -11  -2    6.94    6.33
 -11 -11  -3  644.56   27.35
  11 -11   3  649.66   28.64
 -11 -11  -3  645.00   24.90
 -11 -11  -4   33.63    8.10
  11 -11   4   39.06    8.55
 -11 -11  -5    4.75    6.45
 -11  -9   9  508.01   27.55
 -11  -9   8   -0.11    6.03
  11  -9  -8    3.27    6.79
 -11  -9   7    8.68    5.71
  11  -9  -7    5.57    6.60
  11  -9  -6  487.14   25.14
 -11  -9   6  463.86   20.33
 -11  -9   5   25.14    6.02
  11  -9  -5   34.12    7.76
 -11  -9   4   50.70    6.89
  11  -9  -4   49.23    9.18
 -11  -9   3 1569.65   33.56
  11  -9  -3 1512.99   43.02
 -11  -9   2    9.29    4.28
  11  -9  -2    6.46    5.34
 -11  -9   1  108.50    9.11
  11  -9  -1   97.70   11.62
 -11  -9   0 1533.57   34.16
  11  -9   0 1515.75   41.52
  11  -9   1    6.44    7.02
 -11  -9  -1   10.24    4.99
 -11  -9  -2   11.63    5.51
  11  -9   2   10.21    5.91
 -11  -9  -3  563.69   24.34
  11  -9   3  591.90   25.62
 -11  -9  -3  552.28   23.38
 -11  -9  -4   14.17    6.43
 -11  -9  -4   14.06    6.06
  11  -9   4   15.57    6.13
  11  -9   4   12.64    6.28
 -11  -9  -5    7.31    6.57
 -11  -9  -6  472.99   25.83
 -11  -9  -7   -8.15    7.27
 -11  -7  10   22.45    8.31
 -11  -7   9  538.95   26.70
 -11  -7   8    3.84    6.33
  11  -7  -8    0.97    6.01
 -11  -7   7   72.30    9.97
  11  -7  -7   72.35   10.30
  11  -7  -6 1098.54   35.96
 -11  -7   6 1025.80   31.07
  11  -7  -5  130.26   12.83
 -11  -7   5  110.27   10.10
  11  -7  -4  156.56   13.96
 -11  -7   4  171.54   12.54
 -11  -7   3 2209.41   41.60
  11  -7  -3 2161.62   49.94
 -11  -7   2  147.51   10.91
  11  -7  -2  144.16   12.96
 -11  -7   1  275.20   14.36
  11  -7  -1  242.63   16.54
 -11  -7   0  767.33   24.49
  11  -7   0  782.02   28.65
  11  -7   1   27.29    6.82
 -11  -7  -1   34.34    6.56
 -11  -7  -2   26.99    6.29
  11  -7   2   29.85    7.64
  11  -7   3  529.65   23.16
 -11  -7  -3  525.11   22.84
  11  -7   3  521.57   20.70
  11  -7   4   62.96    9.00
 -11  -7  -4   62.49    9.46
  11  -7   4   68.49    9.34
  11  -7   5    6.33    5.62
 -11  -7  -5   37.84    9.05
 -11  -7  -6  731.26   31.58
  11  -7   6  761.58   32.00
 -11  -7  -7    5.08    7.67
 -11  -7  -8   20.33    9.51
  11  -5 -12  262.59   23.74
  11  -5 -11   14.03    9.75
  11  -5  -9  819.48   31.40
 -11  -5   9  824.70   32.92
 -11  -5   8   19.99    6.92
  11  -5  -8   15.62    5.68
 -11  -5   8   16.28    6.64
 -11  -5   7   64.75    9.35
  11  -5  -7   74.23   10.52
  11  -5  -6  403.31   21.33
 -11  -5   6  345.05   18.56
  11  -5  -5  117.75   11.96
 -11  -5   5  129.22   11.38
  11  -5  -4  199.30   15.14
 -11  -5   4  190.18   12.84
 -11  -5   3 1254.99   31.73
  11  -5  -3 1252.73   36.23
 -11  -5   2  258.99   14.38
  11  -5  -2  257.70   16.47
 -11  -5   1   71.96    8.10
  11  -5  -1   57.36    9.18
 -11  -5   0 3518.49   55.55
  11  -5   0 3356.15   59.50
 -11  -5  -1  361.13   17.49
  11  -5   1  365.23   19.01
  11  -5   2   64.47    6.08
  11  -5   2   72.35    9.34
 -11  -5  -2   80.00    9.39
 -11  -5  -3  690.75   26.29
  11  -5   3  676.75   24.97
  11  -5   3  660.20   22.22
  11  -5   4   91.39   10.15
 -11  -5  -4   77.43   10.22
  11  -5   4   83.76    9.59
  11  -5   5   -1.57    5.82
 -11  -5  -5    3.44    5.86
 -11  -5  -6  655.88   30.33
  11  -5   6  658.90   28.96
  11  -5   7   -1.46    8.20
 -11  -5  -7    5.63    7.05
 -11  -5  -8   -6.27    8.22
 -11  -5  -9  331.00   25.92
  11  -3 -12  218.68   20.98
  11  -3 -11   29.50   11.51
  11  -3 -10   31.98   10.25
  11  -3  -9  676.16   27.79
 -11  -3   9  717.35   31.73
 -11  -3   8    5.02    5.39
  11  -3  -8   -2.54    5.54
  11  -3  -7  124.72   12.48
 -11  -3   7  113.15    9.94
 -11  -3   7  120.86   12.17
  11  -3  -6 1217.59   36.48
 -11  -3   6 1174.53   27.39
 -11  -3   6 1195.20   35.12
  11  -3  -5  230.94   15.57
 -11  -3   5  189.44   13.71
  11  -3  -4  143.00   12.80
 -11  -3   4  158.99   11.86
  11  -3  -3 2446.63   50.21
 -11  -3   3 2392.22   45.78
 -11  -3   2  163.57   11.62
  11  -3  -2  145.04   12.40
 -11  -3   1   92.33    9.29
  11  -3  -1   93.77    9.94
 -11  -3   0 2736.74   49.20
  11  -3   0 2778.11   51.76
  11  -3   1   10.57    4.90
 -11  -3  -1   17.99    5.59
  11  -3   2   38.59    5.50
  11  -3   2   39.44    7.07
 -11  -3  -2   35.20    6.84
 -11  -3  -3  488.28   22.04
  11  -3   3  474.05   20.34
  11  -3   3  466.29   18.35
  11  -3   4   58.18    8.15
 -11  -3  -4   52.72    8.34
  11  -3   4   61.14    7.96
  11  -3   5   14.76    5.96
 -11  -3  -5   18.86    6.66
 -11  -3  -6  595.77   28.86
  11  -3   6  561.55   26.41
  11  -3   7   11.24    7.40
 -11  -3  -7    7.51    7.50
  11  -3   8   -7.04    9.32
 -11  -3  -8   11.33    8.76
 -11  -3  -9  382.16   27.37
  11  -1 -12  247.99   22.72
  11  -1 -11   25.70    9.74
  11  -1 -10   64.39   11.72
  11  -1  -9  771.12   29.42
 -11  -1   8   70.25   10.76
  11  -1  -8   66.26    9.74
 -11  -1   7   43.17    9.03
  11  -1  -7   34.67    7.34
  11  -1  -6  633.54   25.69
 -11  -1   6  608.86   25.67
  11  -1  -5  166.76   13.64
 -11  -1   5  146.08   12.12
 -11  -1   4   75.92    8.63
  11  -1  -4   79.01    9.89
  11  -1  -3 2347.60   48.83
 -11  -1   3 2375.42   46.23
 -11  -1   2   -0.12    4.16
  11  -1  -2    8.33    5.30
 -11  -1   1   41.42    6.99
  11  -1  -1   37.23    6.83
 -11  -1   0 4062.97   62.07
  11  -1   0 4117.12   63.39
  11  -1   1   10.08    3.34
 -11  -1  -1   13.49    5.67
  11  -1   1    6.22    3.77
  11  -1   2    8.18    3.61
  11  -1   2    6.40    4.43
 -11  -1  -2    6.93    4.93
 -11  -1  -3  971.74   31.53
  11  -1   3  940.76   28.36
  11  -1   3  947.86   26.21
 -11  -1  -4  213.32   15.78
  11  -1   4  212.81   13.23
  11  -1   4  202.97   13.66
  11  -1   5   15.66    6.19
 -11  -1  -5    6.43    6.53
 -11  -1  -6  623.77   29.35
  11  -1   6  614.51   27.74
  11  -1   7   13.50    7.88
 -11  -1  -7   -1.11    7.08
  11  -1   8   49.76   12.79
 -11  -1  -8   33.19   10.59
 -11  -1  -9  242.73   22.31
  11   1 -12  227.70   21.50
  11   1 -11   -0.03    7.75
  11   1 -10   53.20   10.01
  11   1  -9  728.67   28.38
 -11   1   8   74.33   10.78
  11   1  -8   85.81   10.72
 -11   1   7   50.08    9.24
  11   1  -7   45.58    8.04
  11   1  -6  633.03   25.47
 -11   1   6  613.04   25.86
  11   1  -5  162.59   13.59
 -11   1   5  144.87   12.61
 -11   1   4   75.87    9.19
  11   1  -4   78.67    9.42
  11   1  -3 2382.04   48.62
 -11   1   3 2398.02   47.25
 -11   1   2    1.05    4.02
  11   1  -2    1.46    4.04
 -11   1   1   39.57    6.98
  11   1  -1   35.06    6.93
  11   1   0 4053.91   42.67
 -11   1   0 4156.28   63.76
  11   1   0 4091.95   62.85
 -11   1  -1    7.38    4.42
  11   1   1   10.15    4.89
  11   1   1   16.69    3.68
  11   1   2   10.90    4.34
  11   1   2    5.62    4.67
 -11   1  -2    8.97    5.11
  11   1   3  938.03   26.52
 -11   1  -3  965.79   31.87
  11   1   3  914.29   27.40
  11   1   4  205.29   14.06
 -11   1  -4  203.95   15.60
  11   1   4  220.83   13.58
  11   1   5    9.83    6.27
 -11   1  -5   10.67    6.38
 -11   1  -6  603.82   28.98
  11   1   6  611.96   27.74
  11   1   7    1.48    6.79
 -11   1  -7    0.71    6.88
  11   1   8  -10.85   10.66
 -11   1  -8   17.41    9.76
 -11   1  -9  253.63   23.05
  11   3 -11    5.34    7.47
  11   3  -9  708.29   28.66
 -11   3   9  737.67   33.60
 -11   3   8    0.98    5.88
  11   3  -8   11.22    6.42
  11   3  -7  120.85   12.34
 -11   3   7  123.44   12.87
  11   3  -6 1242.08   36.27
 -11   3   6 1254.39   37.91
  11   3  -5  203.09   15.08
 -11   3   5  206.50   15.18
  11   3  -4  152.29   12.73
 -11   3   4  149.25   12.51
  11   3  -3 2324.94   48.78
 -11   3   3 2419.72   48.64
 -11   3   2  161.49   12.64
  11   3  -2  149.69   12.27
 -11   3   1   86.83    9.48
  11   3  -1   84.33    5.92
  11   3  -1   76.09    8.94
 -11   3   0 2684.70   51.20
  11   3   0 2724.65   37.11
  11   3   0 2798.98   51.27
  11   3   1    3.31    3.34
 -11   3  -1   10.88    5.45
  11   3   1   17.84    5.68
  11   3   2   34.42    5.68
 -11   3  -2   44.35    7.93
  11   3   2   35.84    6.59
  11   3   3  486.55   19.74
 -11   3  -3  452.03   22.16
  11   3   3  466.66   19.68
  11   3   4   55.41    8.02
  11   3   4   64.46    7.63
 -11   3  -4   49.06    9.57
 -11   3  -5   23.85    8.10
  11   3   5   24.42    7.13
  11   3   6  588.32   27.71
 -11   3  -6  563.58   28.41
  11   3   7   11.81    7.71
 -11   3  -7   23.07    9.77
  11   3   8   14.25    9.25
 -11   3  -8   -1.91    8.48
 -11   3  -9  392.63   28.24
  11   5  -9  801.81   30.89
 -11   5   9  857.69   36.61
 -11   5   8   20.70    7.25
  11   5  -8   14.67    5.88
 -11   5   7   66.98   11.12
  11   5  -7   58.40    8.91
  11   5  -6  366.68   15.75
  11   5  -6  358.96   20.28
 -11   5   6  351.10   20.58
  11   5  -5  117.63    8.74
  11   5  -5  115.98   12.25
 -11   5   5  120.67   12.40
  11   5  -4  180.63    9.82
  11   5  -4  207.73   14.84
 -11   5   4  195.21   14.81
  11   5  -3 1227.21   24.75
  11   5  -3 1250.11   35.48
 -11   5   3 1330.05   36.09
 -11   5   2  252.74   15.66
  11   5  -2  261.15   11.21
  11   5  -2  246.51   15.72
  11   5  -1   59.61    6.19
 -11   5   1   73.29    9.50
  11   5  -1   68.95    9.07
 -11   5   0 3596.34   60.44
  11   5   0 3464.16   46.99
  11   5   0 3484.98   58.99
  11   5   1  364.45   15.41
 -11   5  -1  375.35   18.98
  11   5   1  352.64   17.90
  11   5   2   93.73    8.89
  11   5   2   88.20    9.63
 -11   5  -2   66.20    9.26
  11   5   3  681.39   24.20
 -11   5  -3  714.07   27.97
  11   5   3  666.93   24.03
  11   5   4   83.15    9.59
  11   5   4   73.18    8.19
 -11   5  -4   84.51   11.13
 -11   5  -5    9.04    6.61
  11   5   5   11.57    6.30
  11   5   6  650.87   29.38
 -11   5  -6  664.55   30.94
  11   5   7    8.60    7.99
 -11   5  -7    9.26    7.34
  11   5   8   -9.35    9.11
 -11   5  -8  -16.10   10.13
 -11   5  -9  339.92   26.74
 -11   7  10   29.95   11.31
  11   7  -9  526.52   26.62
 -11   7   9  551.22   30.17
 -11   7   8    3.95    7.09
  11   7  -8  -10.18    7.28
  11   7  -8    8.90    5.68
 -11   7   7   65.58   11.50
  11   7  -7   81.32    9.23
  11   7  -7   66.71   10.65
  11   7  -6 1037.35   28.74
  11   7  -6 1034.33   34.67
 -11   7   6 1046.74   36.28
  11   7  -5  122.08    9.77
  11   7  -5  127.93   12.77
 -11   7   5  136.02   12.83
  11   7  -4  167.89   10.73
  11   7  -4  170.21   14.23
 -11   7   4  137.87   13.07
  11   7  -3 2150.46   37.47
  11   7  -3 2131.37   48.16
 -11   7   3 2204.38   48.28
 -11   7   2  143.40   12.49
  11   7  -2  140.68    9.72
  11   7  -2  142.24   12.56
 -11   7   1  257.37   16.49
  11   7  -1  255.17   12.99
  11   7  -1  234.96   16.02
 -11   7   0  744.79   27.41
  11   7   0  778.19   22.87
  11   7   0  780.51   27.93
  11   7   1   27.43    5.21
 -11   7  -1   26.66    6.97
  11   7   1   34.03    6.57
  11   7   2   17.12    5.09
  11   7   2   15.74    5.61
  11   7   3  533.82   22.72
 -11   7  -3  527.86   24.38
  11   7   3  526.44   22.05
  11   7   4   72.00   10.04
 -11   7  -4   68.65   10.39
 -11   7  -5   19.26    7.54
  11   7   5    5.35    5.95
  11   7   6  729.09   32.08
 -11   7  -6  797.30   34.16
  11   7   7    4.02    7.97
 -11   7  -7   11.59    8.06
  11   7   8    8.66    9.53
 -11   7  -8    6.58    7.98
 -11   9  11    7.15    9.04
 -11   9  10   21.84   10.44
 -11   9   9  541.92   30.70
 -11   9   8   12.54    7.51
  11   9  -8    2.21    5.57
 -11   9   7    0.89    7.37
  11   9  -7   -4.99    5.92
  11   9  -7    1.91    5.61
  11   9  -6  466.38   20.89
  11   9  -6  451.02   24.06
 -11   9   6  443.46   24.48
 -11   9   5   34.28    8.37
  11   9  -5   31.76    6.62
  11   9  -5   25.04    7.27
 -11   9   4   57.84    9.43
  11   9  -4   57.46    7.74
  11   9  -4   49.34    9.05
  11   9  -3 1489.76   33.89
  11   9  -3 1448.56   41.60
 -11   9   3 1526.35   41.16
 -11   9   2    7.44    5.21
  11   9  -2   17.81    4.99
  11   9  -2    8.61    4.75
  11   9  -1  107.92   10.21
 -11   9   1   89.32   10.52
  11   9  -1  112.67   11.67
 -11   9   0 1549.73   40.33
  11   9   0 1505.28   35.22
  11   9   0 1485.38   41.04
  11   9   1    9.65    4.88
 -11   9  -1   -0.27    4.89
  11   9   1    3.69    5.02
  11   9   2    8.54    5.56
 -11   9  -2   11.93    5.89
  11   9   3  570.36   24.81
 -11   9  -3  537.72   25.78
  11   9   4    7.07    5.77
 -11   9  -4   21.16    7.21
 -11   9  -5    3.70    6.50
  11   9   5    6.98    6.55
  11   9   6  475.32   27.11
 -11   9  -6  487.18   27.34
  11   9   7    2.49    8.26
 -11   9  -7   17.37    9.24
  11   9   8   21.02   11.15
 -11   9  -8   11.73    8.27
 -11  11  10    8.00    8.28
 -11  11   9  431.47   28.15
 -11  11   8    2.13    8.23
  11  11  -8   10.54    7.34
 -11  11   7    0.64    6.57
  11  11  -7    8.10    5.82
  11  11  -6  485.55   22.98
 -11  11   6  497.81   26.30
 -11  11   5  114.24   12.93
  11  11  -5  101.90   10.87
 -11  11   4   24.16    7.48
  11  11  -4   34.81    7.22
  11  11  -3  828.58   27.34
 -11  11   3  867.87   31.67
 -11  11   2    1.63    5.07
  11  11  -2    1.97    4.81
 -11  11   1   66.39    9.62
  11  11  -1   72.11    9.04
 -11  11   0 1154.90   35.63
  11  11   0 1159.62   33.47
  11  11   1    7.49    5.19
 -11  11  -1    3.67    5.81
  11  11   2   -0.75    5.16
 -11  11  -2    1.64    5.58
  11  11   3  650.54   27.99
 -11  11  -3  659.09   29.11
 -11  11  -4   38.82    8.88
  11  11   4   37.54    8.98
 -11  11  -5   14.71    8.37
  11  11   5   12.39    7.38
  11  11   6  358.78   24.99
 -11  11  -6  336.25   23.29
  11  11   7   -9.11   10.18
 -11  13   9  309.62   24.59
 -11  13   8   -8.14    9.26
 -11  13   7   -8.91    8.00
  11  13  -7    8.18    6.01
  11  13  -6  340.19   20.62
 -11  13   6  359.54   23.20
 -11  13   5   18.16    7.26
  11  13  -5    2.08    5.73
 -11  13   4   -4.15    7.23
  11  13  -4   16.70    6.19
 -11  13   3  465.48   23.65
  11  13  -3  429.03   21.62
 -11  13   2    8.38    6.22
  11  13  -2   12.61    6.28
 -11  13   1   55.38    9.49
  11  13  -1   57.49    9.17
 -11  13   0 1128.28   35.82
  11  13   0 1173.85   36.40
  11  13   1   20.64    7.15
 -11  13  -1   38.61    8.95
  11  13   2    1.58    6.01
 -11  13  -2   -5.65    6.41
  11  13   3  409.69   23.58
 -11  13  -3  428.27   23.66
 -11  13  -4   17.31    7.21
  11  13   4   14.27    6.95
 -11  13  -5    1.49    6.65
  11  13   5   -7.32    6.98
  11  13   6  232.00   20.98
 -11  15   7   22.82   11.22
  11  15  -7   14.72    7.08
  11  15  -6  300.74   21.49
 -11  15   6  251.09   20.11
 -11  15   5   10.22    7.49
  11  15  -5   -6.50    7.81
 -11  15   4    3.22    6.16
  11  15  -4    5.31    6.68
 -11  15   3  379.18   22.49
  11  15  -3  373.62   22.11
 -11  15   2   13.41    6.54
  11  15  -2    9.40    6.91
  11  15  -1   -2.40    5.76
 -11  15   1   -0.61    5.85
 -11  15   0  661.46   28.71
  11  15   0  684.16   30.26
  11  15   1   46.47    9.15
 -11  15  -1   48.65    9.78
  11  15   2   -4.01    7.19
 -11  15  -2    6.04    6.35
  11  15   3  315.92   22.38
  11  15   4   23.39   11.26
  11  15   5   -5.34    8.30
  11  15   6  140.03   18.16
  11  17  -6  113.75   15.73
  11  17  -5   -4.30    7.73
  11  17  -4    8.59    7.83
  11  17  -3  323.80   21.90
  11  17  -2   15.98    7.97
  11  17  -1   43.60   10.08
  11  17   0  120.94   14.84
  11  17   1    6.14    7.14
  11  17   2   11.76    8.67
  11  17   3  324.83   23.71
  11  17   4   60.64   13.37
  11  19  -4   25.32    9.84
  11  19  -3  308.56   23.68
  11  19  -2   -0.47    7.70
  11  19  -1   23.54    9.96
  11  19   0  177.11   18.99
  11  19   1  -17.78   10.43
  11  19   2   -3.86    8.47
 -12 -20   5   32.83   11.57
 -12 -20   4   14.20   12.01
  12 -20  -4   25.18   13.47
 -12 -20   3   98.87   17.02
  12 -20  -3   87.40   16.49
 -12 -20   2   23.02   12.12
  12 -20  -2   69.90   15.47
 -12 -20   1  -21.49   10.86
  12 -20  -1   -0.58    8.83
  12 -20   0  107.21   17.42
 -12 -18   6  197.77   21.11
 -12 -18   5   56.53   13.24
  12 -18  -5   44.24   11.88
 -12 -18   4   -0.36    9.22
  12 -18  -4   18.13   10.49
 -12 -18   3  264.39   23.68
  12 -18  -3  252.42   23.34
 -12 -18   2  120.38   16.93
  12 -18  -2  130.98   17.52
 -12 -18   1    5.55    8.80
  12 -18  -1   12.66    9.74
 -12 -18   0  201.82   20.39
  12 -18   0  186.66   20.06
 -12 -18  -1    2.72    8.27
  12 -18   1   29.99    9.93
  12 -18   2   30.77   10.30
 -12 -16   7    1.15    8.47
 -12 -16   6  164.13   18.46
  12 -16  -6  170.36   18.53
 -12 -16   5  -12.65   10.48
  12 -16  -5   30.87   10.35
 -12 -16   4   30.49    9.63
  12 -16  -4   65.21   13.01
 -12 -16   3  210.29   20.30
  12 -16  -3  201.82   19.95
 -12 -16   2   16.31    8.18
  12 -16  -2   42.34   11.55
 -12 -16   1  114.61   14.74
  12 -16  -1  120.52   16.05
 -12 -16   0   57.23   12.11
  12 -16   0   72.26   13.53
 -12 -16  -1    5.29    7.33
  12 -16   1   12.92    8.17
 -12 -16  -2   55.63   11.99
  12 -16   2   42.67   10.97
  12 -16   3  186.78   19.58
 -12 -14   8   21.05    8.36
 -12 -14   7   25.96   10.33
  12 -14  -7   10.61    8.14
 -12 -14   6  330.53   25.28
  12 -14  -6  364.03   25.24
 -12 -14   5  148.48   17.43
  12 -14  -5  148.52   17.07
 -12 -14   4   16.25    8.85
  12 -14  -4    9.89    7.10
  12 -14  -3  326.65   23.44
 -12 -14   3  316.85   23.47
 -12 -14   2   34.22    9.07
  12 -14  -2   48.88   10.44
 -12 -14   1   15.47    8.28
  12 -14  -1   26.86    9.62
 -12 -14   0  622.88   31.21
  12 -14   0  581.47   30.43
 -12 -14  -1  272.84   20.58
  12 -14   1  288.00   21.96
 -12 -14  -2    8.39    7.85
  12 -14   2   21.48   10.07
  12 -14   3  281.78   21.07
 -12 -12   8   36.40    9.72
  12 -12  -8   49.71   10.97
 -12 -12   7   69.63   12.54
  12 -12  -7   58.87   12.12
 -12 -12   6  217.26   19.17
  12 -12  -6  214.42   19.03
  12 -12  -5  151.00   16.34
 -12 -12   5  123.00   14.38
 -12 -12   4   24.33    9.19
  12 -12  -4   25.12    8.41
 -12 -12   3  327.60   22.39
  12 -12  -3  375.21   23.51
 -12 -12   2   22.34    8.04
  12 -12  -2   40.50    9.85
 -12 -12   1    0.71    8.04
  12 -12  -1    3.45    6.31
 -12 -12   0  989.18   36.77
  12 -12   0  939.59   36.19
 -12 -12  -1  225.02   17.77
  12 -12   1  243.35   19.54
 -12 -12  -2   50.30   10.11
  12 -12   2   45.46   10.59
 -12 -12  -3  339.90   21.80
  12 -12   3  371.17   22.96
  12 -12   4  182.01   16.56
 -12 -10   9  401.37   26.01
 -12 -10   8   65.61   11.81
  12 -10  -8   87.63   12.96
  12 -10  -7   93.58   13.16
  12 -10  -6  433.65   25.27
  12 -10  -5  298.02   20.72
 -12 -10   4   16.69    4.93
  12 -10  -4   28.35    8.87
 -12 -10   3  604.18   21.54
  12 -10  -3  596.68   28.53
  12 -10  -2  100.78   12.62
 -12 -10   2   73.42    7.85
  12 -10  -1    7.50    6.41
 -12 -10   1    5.97    5.06
 -12 -10   0  894.73   26.96
  12 -10   0  836.47   33.08
 -12 -10  -1  108.40   10.46
  12 -10   1  108.52   12.58
 -12 -10  -2  152.53   14.41
  12 -10   2  174.76   15.39
 -12 -10  -2  167.03   13.28
 -12 -10  -3  480.85   24.01
  12 -10   3  456.67   24.23
 -12 -10  -3  483.05   22.96
  12 -10   4  245.53   18.19
 -12 -10  -4  209.40   16.43
 -12 -10  -5   41.76    9.54
 -12 -10  -6  240.07   19.32
 -12  -8   8   37.07    8.69
  12  -8  -8   43.23    9.52
  12  -8  -7  122.90   14.32
 -12  -8   7  110.11   11.90
  12  -8  -6  562.47   27.42
 -12  -8   6  560.01   23.39
  12  -8  -5  351.10   21.69
 -12  -8   5  324.66   17.42
 -12  -8   4   35.63    6.77
  12  -8  -4   57.10   10.86
 -12  -8   3 1298.49   32.57
  12  -8  -3 1233.90   39.33
 -12  -8   2  455.83   19.29
  12  -8  -2  481.49   24.46
 -12  -8   1   88.97    9.13
  12  -8  -1   85.25   10.88
 -12  -8   0 1134.40   31.07
  12  -8   0 1076.53   35.50
 -12  -8  -1  172.93   13.09
  12  -8   1  174.67   14.98
  12  -8   2  222.23   16.24
 -12  -8  -2  198.74   14.15
  12  -8   3  486.88   24.12
 -12  -8  -3  495.18   23.16
  12  -8   4  168.63   14.63
 -12  -8  -4  164.89   14.58
 -12  -8  -5  118.17   14.04
 -12  -8  -6  343.53   22.77
 -12  -8  -7   53.11   11.44
 -12  -6  10   19.16    8.97
  12  -6  -9  659.51   29.84
 -12  -6   9  655.98   30.56
  12  -6  -8  231.64   18.04
 -12  -6   8  208.62   17.03
 -12  -6   7    2.07    5.47
  12  -6  -7   -3.52    6.45
  12  -6  -6 1176.51   38.33
 -12  -6   6 1137.35   34.34
  12  -6  -5  426.98   22.80
 -12  -6   5  389.55   19.57
  12  -6  -4  286.79   18.76
 -12  -6   4  287.69   16.20
 -12  -6   3  752.38   25.22
  12  -6  -3  733.00   29.27
 -12  -6   2    8.06    5.06
  12  -6  -2    6.20    5.13
 -12  -6   1  128.47   11.03
  12  -6  -1  129.34   13.09
 -12  -6   0  311.30   16.91
  12  -6   0  288.20   18.08
  12  -6   1   94.72   11.55
 -12  -6  -1   85.90    9.52
 -12  -6  -2  210.74   14.75
  12  -6   2  211.59   15.63
 -12  -6  -3  749.50   28.46
  12  -6   3  703.99   27.50
  12  -6   4  304.01   18.34
 -12  -6  -4  298.68   19.26
 -12  -6  -5   45.42    9.58
 -12  -6  -6  605.47   30.40
 -12  -6  -7   93.40   14.06
 -12  -6  -8    9.38    8.78
 -12  -4  11   36.48   11.45
 -12  -4  10   16.21    8.11
  12  -4  -9  376.92   22.34
 -12  -4   9  356.66   22.85
  12  -4  -8  133.54   14.11
 -12  -4   8  122.96   13.74
 -12  -4   7    8.05    5.46
  12  -4  -7   14.21    6.93
  12  -4  -6 1221.62   38.29
 -12  -4   6 1180.42   35.34
  12  -4  -5  672.29   27.83
 -12  -4   5  622.08   24.79
  12  -4  -4  293.31   18.60
 -12  -4   4  277.95   16.16
 -12  -4   3  928.41   28.82
  12  -4  -3  868.44   31.44
 -12  -4   2   12.89    5.06
  12  -4  -2    1.01    5.01
 -12  -4   1    4.57    4.97
  12  -4  -1   14.91    5.78
 -12  -4   0 1216.94   33.73
  12  -4   0 1169.57   34.79
  12  -4   1  675.57   26.26
 -12  -4  -1  646.54   24.81
  12  -4   2   71.20    9.68
 -12  -4  -2   75.96   10.27
 -12  -4  -3  982.57   32.79
  12  -4   3  965.29   30.83
 -12  -4  -4  316.02   19.64
  12  -4   4  357.58   19.08
  12  -4   4  368.02   18.43
 -12  -4  -5  162.45   15.60
  12  -4   5  147.22   13.94
 -12  -4  -6  433.31   25.40
 -12  -4  -7   43.32   10.72
 -12  -4  -8   22.59   10.63
 -12  -4  -9  196.88   22.22
 -12  -2  11   77.79   13.68
 -12  -2  10   22.62    9.66
  12  -2  -9  593.08   27.40
 -12  -2   9  613.38   30.07
  12  -2  -8  182.56   15.38
 -12  -2   8  157.32   14.84
  12  -2  -7  216.03   16.87
 -12  -2   7  221.32   16.64
  12  -2  -6  491.57   24.34
 -12  -2   6  497.87   23.75
  12  -2  -5  827.06   30.46
 -12  -2   5  774.99   28.37
 -12  -2   4   88.17    9.59
  12  -2  -4   96.02   10.65
 -12  -2   3 1585.41   38.57
  12  -2  -3 1521.44   40.89
 -12  -2   2   13.50    5.41
  12  -2  -2   11.56    5.86
 -12  -2   1  182.70   13.34
  12  -2  -1  208.96   14.73
 -12  -2   0 1584.12   38.77
  12  -2   0 1510.13   39.38
 -12  -2  -1  381.19   19.28
  12  -2   1  368.08   19.23
 -12  -2  -2  464.41   21.96
  12  -2   2  477.91   21.89
 -12  -2  -3  807.87   30.04
  12  -2   3  808.89   27.75
  12  -2   3  817.10   24.64
 -12  -2  -4  401.96   22.37
  12  -2   4  389.10   18.88
  12  -2   4  369.71   18.43
 -12  -2  -5  155.38   15.52
  12  -2   5  141.88   12.74
 -12  -2  -6  529.15   28.06
  12  -2   6  483.84   25.08
 -12  -2  -7   74.70   12.91
 -12  -2  -8   45.30   12.67
 -12  -2  -9  189.11   20.73
 -12   0  11   32.62   11.02
 -12   0  10   42.44   11.06
  12   0  -9  509.78   25.14
 -12   0   9  502.08   28.04
  12   0  -8  161.88   14.35
 -12   0   8  139.80   15.01
  12   0  -7  305.67   19.71
 -12   0   7  289.97   19.60
  12   0  -6  336.40   20.29
 -12   0   6  313.70   19.68
  12   0  -5  618.82   26.02
 -12   0   5  574.98   25.49
 -12   0   4   56.71    8.59
  12   0  -4   58.97    9.16
  12   0  -3 1411.70   38.67
 -12   0   3 1429.43   37.47
 -12   0   2   16.45    5.75
  12   0  -2    8.06    5.26
 -12   0   1  376.37   18.96
  12   0  -1  381.71   19.46
 -12   0   0 2180.75   46.32
  12   0   0 2104.08   46.39
 -12   0  -1  421.72   20.43
  12   0   1  435.67   20.38
  12   0   2  422.01   16.17
 -12   0  -2  450.72   21.80
  12   0   2  427.28   20.19
  12   0   3 1149.53   29.58
 -12   0  -3 1189.21   36.77
  12   0   3 1161.56   32.77
  12   0   4  687.16   25.03
 -12   0  -4  673.42   28.95
  12   0   4  686.23   24.57
  12   0   5   98.59   11.20
 -12   0  -5   68.76   10.65
 -12   0  -6  692.06   32.22
  12   0   6  637.58   28.52
  12   0   7  129.73   15.45
 -12   0  -7  133.38   15.70
 -12   0  -8   40.20   11.18
 -12   0  -9  154.66   19.19
 -12   2  12  305.44   26.28
 -12   2  11   85.85   14.11
 -12   2  10    6.15    7.86
  12   2  -9  639.46   28.41
 -12   2   9  629.18   31.67
  12   2  -8  162.79   14.65
 -12   2   8  157.62   15.61
  12   2  -7  210.40   16.95
 -12   2   7  185.40   16.15
  12   2  -6  526.29   24.51
 -12   2   6  487.95   24.43
  12   2  -5  753.60   29.55
 -12   2   5  810.61   30.12
  12   2  -4   83.18   10.35
 -12   2   4   94.71   10.97
  12   2  -3 1584.39   40.93
 -12   2   3 1524.74   39.88
 -12   2   2    8.07    4.70
  12   2  -2    2.12    5.21
 -12   2   1  201.13   14.12
  12   2  -1  192.53   14.43
 -12   2   0 1501.42   39.11
  12   2   0 1549.16   39.36
  12   2   1  349.55   13.71
 -12   2  -1  390.41   20.10
  12   2   1  368.17   18.86
  12   2   2  461.78   17.58
 -12   2  -2  468.69   22.66
  12   2   2  483.25   21.51
  12   2   3  813.48   25.37
 -12   2  -3  811.30   31.02
  12   2   3  801.69   27.00
  12   2   4  383.10   19.15
 -12   2  -4  395.29   22.19
  12   2   4  397.90   18.59
  12   2   5  141.13   13.39
 -12   2  -5  155.48   15.33
  12   2   6  494.91   25.37
 -12   2  -6  519.36   28.25
  12   2   7   66.69   10.73
 -12   2  -7   74.02   13.00
 -12   2  -8   50.68   11.87
 -12   2  -9  183.18   20.30
 -12   4  12  203.48   22.55
 -12   4  11   34.50   10.81
 -12   4  10   38.00   10.64
  12   4  -9  363.10   22.08
 -12   4   9  338.55   23.79
 -12   4   8  111.45   14.25
  12   4  -8  113.86   12.75
 -12   4   7    9.36    5.71
  12   4  -7    8.84    6.40
  12   4  -6 1168.33   36.85
 -12   4   6 1143.04   38.22
  12   4  -5  643.94   27.20
 -12   4   5  654.36   27.74
  12   4  -4  270.45   17.64
 -12   4   4  291.35   18.25
  12   4  -3  918.24   31.40
 -12   4   3  918.39   31.13
 -12   4   2    4.20    4.62
  12   4  -2    2.24    6.04
 -12   4   1    5.70    5.72
  12   4  -1   20.44    6.46
 -12   4   0 1148.41   34.51
  12   4   0 1180.12   25.12
  12   4   0 1197.50   34.88
  12   4   1  654.58   20.26
 -12   4  -1  690.87   27.00
  12   4   1  634.40   25.17
  12   4   2   79.36    8.65
 -12   4  -2   75.97   10.24
  12   4   2   77.98    9.25
  12   4   3  961.55   29.20
 -12   4  -3  989.60   34.59
  12   4   3  958.08   30.19
  12   4   4  340.57   18.99
 -12   4  -4  373.27   21.75
  12   4   4  346.39   17.64
  12   4   5  129.65   13.64
 -12   4  -5  148.13   15.17
  12   4   6  440.58   24.57
 -12   4  -6  463.72   27.08
  12   4   7   41.12    9.64
 -12   4  -7   28.69    9.39
 -12   4  -8   59.38   12.66
 -12   4  -9  221.06   22.60
 -12   6  12  225.98   24.18
 -12   6  11  116.12   17.71
 -12   6  10   14.10   10.13
  12   6  -9  639.70   29.36
 -12   6   9  683.64   34.36
  12   6  -8  215.70   17.57
 -12   6   8  209.24   19.09
 -12   6   7   -2.63    6.58
  12   6  -7    3.87    5.71
  12   6  -6 1113.34   37.30
 -12   6   6 1114.42   38.34
  12   6  -5  385.84   21.69
 -12   6   5  406.05   22.17
  12   6  -4  245.98   12.17
  12   6  -4  252.24   17.48
 -12   6   4  278.62   18.19
  12   6  -3  719.09   20.08
  12   6  -3  722.96   29.04
 -12   6   3  690.49   28.18
 -12   6   2   -1.78    5.47
  12   6  -2   12.49    4.33
  12   6  -2    9.55    6.31
 -12   6   1  129.40   12.56
  12   6  -1  116.61    8.75
  12   6  -1  122.62   12.04
 -12   6   0  276.18   17.64
  12   6   0  310.36   14.12
  12   6   0  330.82   18.78
  12   6   1   93.49    8.75
 -12   6  -1   98.15   10.87
  12   6   1   93.02   10.43
  12   6   2  219.11   13.65
 -12   6  -2  224.71   16.46
  12   6   2  195.72   14.70
  12   6   3  714.55   26.10
 -12   6  -3  755.38   30.27
  12   6   3  741.01   26.85
  12   6   4  293.10   18.15
 -12   6  -4  317.77   21.00
  12   6   4  292.05   16.75
 -12   6  -5   52.42   10.59
  12   6   5   58.17   11.31
  12   6   6  570.16   28.68
 -12   6  -6  583.22   31.03
  12   6   7   94.88   14.19
 -12   6  -7  100.88   14.33
 -12   6  -8    1.57    9.35
 -12   8  11   58.48   15.48
 -12   8  10   14.41    9.15
  12   8  -9  327.71   22.50
 -12   8   9  316.64   23.86
 -12   8   8   42.20   10.53
  12   8  -8   40.36    9.57
 -12   8   7  128.18   14.88
  12   8  -7  107.55   13.44
  12   8  -6  545.38   21.69
  12   8  -6  543.24   26.86
 -12   8   6  594.29   28.53
  12   8  -5  336.36   16.42
  12   8  -5  335.85   21.10
 -12   8   5  367.32   21.84
 -12   8   4   50.73    9.23
  12   8  -4   34.83    6.50
  12   8  -4   42.87    9.58
  12   8  -3 1239.84   29.77
  12   8  -3 1304.63   39.32
 -12   8   3 1213.31   38.29
 -12   8   2  478.50   23.24
  12   8  -2  450.03   17.76
  12   8  -2  470.40   23.34
  12   8  -1  107.63    9.55
 -12   8   1   79.26   10.86
  12   8  -1  101.74   11.39
 -12   8   0 1072.83   34.81
  12   8   0 1076.39   29.03
  12   8   0 1103.94   35.05
  12   8   1  152.77   11.93
 -12   8  -1  178.67   14.94
  12   8   1  168.08   13.77
  12   8   2  201.63   13.91
 -12   8  -2  223.75   17.09
  12   8   2  195.99   14.91
  12   8   3  470.49   22.23
 -12   8  -3  475.81   24.69
  12   8   3  494.63   22.73
  12   8   4  154.00   13.98
 -12   8  -4  154.04   14.81
 -12   8  -5  118.41   14.15
  12   8   5   95.14   12.59
  12   8   6  331.99   22.76
 -12   8  -6  332.95   23.59
  12   8   7   52.06   11.60
 -12   8  -7   64.20   12.81
 -12   8  -8   31.40   10.15
 -12  10  10   26.34   10.77
 -12  10   9  420.47   28.25
 -12  10   8   80.05   13.67
 -12  10   7   61.30   11.28
  12  10  -6  399.51   20.20
  12  10  -6  430.58   25.04
 -12  10   6  401.39   24.24
  12  10  -5  274.55   16.30
  12  10  -5  276.49   20.14
 -12  10   5  294.97   20.09
 -12  10   4   12.57    7.02
  12  10  -4   28.22    7.17
  12  10  -4   22.09    8.45
 -12  10   3  602.79   27.11
  12  10  -3  591.08   22.51
  12  10  -3  643.86   28.68
  12  10  -2   89.03    9.71
 -12  10   2  100.81   12.10
  12  10  -2   91.86   11.89
 -12  10   1   14.24    7.35
  12  10  -1    2.67    5.30
  12  10  -1    6.97    5.96
 -12  10   0  851.37   32.12
  12  10   0  877.53   28.48
  12  10   0  890.94   33.21
  12  10   1  104.21   10.90
 -12  10  -1  112.91   12.64
  12  10   1   97.09   11.88
  12  10   2  153.55   13.45
 -12  10  -2  172.95   15.85
  12  10   3  480.27   23.79
 -12  10  -3  525.20   25.98
  12  10   4  233.07   18.09
 -12  10  -4  236.34   18.85
 -12  10  -5   48.23   11.77
  12  10   5   30.79    8.51
  12  10   6  282.05   22.68
 -12  10  -6  249.57   21.09
 -12  10  -7   42.25   11.49
 -12  12   9  277.78   24.07
 -12  12   8   57.19   12.42
 -12  12   7   52.92   11.12
  12  12  -6  214.28   16.14
 -12  12   6  234.69   19.51
  12  12  -5  138.45   13.16
 -12  12   5  156.31   16.03
 -12  12   4   25.17    8.46
  12  12  -4   24.53    7.99
 -12  12   3  343.98   21.21
  12  12  -3  347.00   19.28
 -12  12   2   42.55    9.00
  12  12  -2   24.70    6.28
 -12  12   1   10.77    7.23
  12  12  -1    4.53    5.79
 -12  12   0  971.84   34.53
  12  12   0  972.75   32.85
  12  12   1  208.13   15.51
 -12  12  -1  235.62   17.44
  12  12   2   43.52    9.09
 -12  12  -2   32.83    7.63
  12  12   3  380.08   22.50
 -12  12  -3  368.57   23.07
  12  12   4  181.76   17.24
 -12  12  -4  180.03   16.87
 -12  12  -5   38.10   10.30
  12  12   5   42.86   10.74
  12  12   6  139.55   17.97
 -12  14   8   20.86   10.34
 -12  14   7   -2.30    7.96
 -12  14   6  361.50   24.53
  12  14  -5  120.81   13.07
 -12  14   5  150.38   15.80
 -12  14   4   11.42    7.06
  12  14  -4    8.48    6.90
 -12  14   3  317.95   21.11
  12  14  -3  321.88   19.93
 -12  14   2   42.99   10.07
  12  14  -2   35.36    7.93
  12  14  -1   35.09    9.39
 -12  14   1   31.07    8.78
 -12  14   0  599.37   27.79
  12  14   0  594.93   27.37
  12  14   1  249.71   19.04
 -12  14  -1  278.39   19.17
  12  14   2   12.22    8.06
 -12  14  -2   12.86    7.18
  12  14   3  278.75   20.90
 -12  14  -3  275.60   20.43
  12  14   4   88.12   14.06
  12  14   5   23.71    9.73
  12  16  -5   11.22    7.29
 -12  16   4   63.63   12.25
  12  16  -4   28.64    8.57
 -12  16   3  190.22   17.30
  12  16  -3  209.68   17.69
 -12  16   2   30.23    8.57
  12  16  -2   40.02   10.84
  12  16  -1  100.56   14.24
  12  16   0   78.25   11.73
  12  16   1   25.29    9.37
  12  16   2   38.78   10.31
  12  16   3  189.62   18.55
  12  16   4  123.58   16.80
  12  18  -3  240.53   20.35
  12  18  -2  108.95   15.12
  12  18  -1   13.91    9.81
  12  18   0  175.76   17.98
  12  18   1   21.27    9.50
  12  18   2   45.04   12.77
 -13 -19   5   99.68   17.81
 -13 -19   4    4.15   10.17
  13 -19  -4   37.15   13.10
 -13 -19   3   55.41   14.11
  13 -19  -3   40.56   11.76
 -13 -19   2  149.40   20.01
  13 -19  -2  115.49   18.25
 -13 -19   1    8.00    9.99
  13 -19  -1    3.13    8.88
  13 -19   0   88.44   16.02
 -13 -17   6  147.53   19.52
  13 -17  -6  168.75   20.31
 -13 -17   5  172.54   20.12
  13 -17  -5  193.32   21.41
 -13 -17   4   43.20   12.47
  13 -17  -4   42.19   10.89
 -13 -17   3   90.02   15.47
  13 -17  -3   95.07   15.76
 -13 -17   2  188.07   20.81
  13 -17  -2  226.47   22.39
 -13 -17   1   -5.51    8.23
  13 -17  -1    1.98    8.90
 -13 -17   0  102.53   16.30
  13 -17   0  103.02   16.43
 -13 -17  -1  122.19   16.70
  13 -17   1  127.89   17.37
  13 -17   2   40.57   11.29
 -13 -15   7   12.75    8.85
  13 -15  -7   49.88   13.79
 -13 -15   6  133.24   17.71
  13 -15  -6  122.91   17.43
 -13 -15   5  164.49   19.00
  13 -15  -5  186.81   19.63
 -13 -15   4   66.98   12.89
  13 -15  -4   71.52   13.39
 -13 -15   3   99.26   14.81
  13 -15  -3   76.16   13.50
 -13 -15   2  154.01   17.81
  13 -15  -2  161.60   18.02
 -13 -15   1  121.15   16.09
  13 -15  -1  113.88   15.29
 -13 -15   0    1.38    8.25
  13 -15   0   21.44    9.98
 -13 -15  -1   84.55   12.98
  13 -15   1   85.67   14.30
 -13 -15  -2   56.30   12.09
  13 -15   2   66.91   12.44
  13 -15   3   88.06   14.90
 -13 -13   8   66.51   12.78
 -13 -13   7   54.25   12.26
  13 -13  -7   73.16   13.14
 -13 -13   6  151.04   18.05
  13 -13  -6  162.56   17.71
 -13 -13   5  338.23   24.68
  13 -13  -5  362.12   25.13
 -13 -13   4   26.16    9.20
  13 -13  -4   47.78   11.76
 -13 -13   3  203.50   19.43
  13 -13  -3  203.01   19.09
 -13 -13   2  224.51   19.29
  13 -13  -2  241.16   20.58
 -13 -13   1   51.66   10.97
  13 -13  -1   58.39   11.23
 -13 -13   0  257.83   20.88
  13 -13   0  238.04   19.92
 -13 -13  -1  590.29   30.00
  13 -13   1  601.01   31.07
 -13 -13  -2   21.50   10.00
  13 -13   2   21.01    8.97
  13 -13   3  214.37   19.09
 -13 -11   8  296.41   23.72
  13 -11  -8  302.35   23.37
 -13 -11   7   69.94   13.21
  13 -11  -7   72.00   12.70
  13 -11  -6  123.09   15.95
  13 -11  -5  350.06   23.75
  13 -11  -4   93.26   13.20
  13 -11  -3  155.95   16.19
  13 -11  -2  275.05   21.00
  13 -11  -1   48.44   10.63
  13 -11   0  258.37   20.34
 -13 -11  -1  462.50   25.75
  13 -11   1  477.45   26.21
 -13 -11  -2  134.84   14.73
  13 -11   2  142.87   15.22
 -13 -11  -3  151.83   15.79
  13 -11   3  147.66   16.01
  13  -9  -8  187.33   18.06
  13  -9  -7  171.44   17.06
  13  -9  -6  200.41   18.07
 -13  -9   6  192.33   14.54
 -13  -9   5  523.28   22.72
  13  -9  -5  559.65   28.35
 -13  -9   4   77.49    9.69
  13  -9  -4   79.51   11.68
 -13  -9   3  438.41   19.80
  13  -9  -3  392.41   23.48
 -13  -9   2  813.29   26.59
  13  -9  -2  815.93   33.57
  13  -9  -1   15.92    8.01
 -13  -9   1   -2.09    4.75
 -13  -9   0  422.80   19.82
  13  -9   0  409.46   23.55
 -13  -9  -1  524.54   22.48
  13  -9   1  564.84   27.54
  13  -9   2  251.89   18.19
 -13  -9  -2  257.40   17.10
  13  -9   3  161.82   15.18
 -13  -9  -3  213.97   16.17
  13  -9   4  341.80   21.32
 -13  -9  -4  360.59   21.84
 -13  -9  -5   80.16   12.75
 -13  -7   9  303.89   21.42
  13  -7  -8  330.83   22.52
 -13  -7   8  316.53   20.75
 -13  -7   7  110.81   12.23
  13  -7  -7  119.40   14.63
  13  -7  -6  543.02   27.64
 -13  -7   6  542.64   24.26
  13  -7  -5  631.78   29.60
 -13  -7   5  613.13   24.96
 -13  -7   4  414.49   20.06
  13  -7  -4  383.82   23.07
 -13  -7   3  140.19   11.92
  13  -7  -3  129.55   14.05
 -13  -7   2  792.07   26.93
  13  -7  -2  783.73   31.84
  13  -7  -1    6.86    6.44
 -13  -7   1    6.43    5.27
 -13  -7   0  267.20   16.16
  13  -7   0  245.88   17.84
 -13  -7  -1  589.57   24.37
  13  -7   1  593.93   27.09
 -13  -7  -2  189.55   14.73
  13  -7   2  202.76   15.91
  13  -7   3  308.07   19.96
 -13  -7  -3  336.71   20.30
  13  -7   4  378.54   21.24
 -13  -7  -4  392.05   22.70
 -13  -7  -5  101.69   13.40
 -13  -7  -6  118.67   16.48
 -13  -7  -7  205.06   20.16
 -13  -5  10    9.93    7.20
  13  -5  -9  355.28   23.47
 -13  -5   9  301.23   21.29
  13  -5  -8  302.30   20.71
 -13  -5   8  285.22   20.03
 -13  -5   7   86.29   10.81
  13  -5  -7  109.21   13.68
  13  -5  -6 1170.82   40.20
 -13  -5   6 1245.41   37.62
  13  -5  -5 1825.34   48.65
 -13  -5   5 1754.21   43.51
 -13  -5   4   98.12   10.65
  13  -5  -4  107.16   12.51
 -13  -5   3  374.73   19.26
  13  -5  -3  349.91   21.44
 -13  -5   2  958.57   30.74
  13  -5  -2 1008.85   34.85
 -13  -5   1  201.77   14.35
  13  -5  -1  172.51   14.98
  13  -5   0   12.55    6.00
 -13  -5   0   11.43    6.15
 -13  -5  -1  234.79   15.80
  13  -5   1  241.38   16.87
 -13  -5  -2  345.77   20.03
  13  -5   2  321.10   19.28
 -13  -5  -3  397.99   22.02
  13  -5   3  380.58   21.06
  13  -5   4  463.21   23.08
 -13  -5  -4  455.87   24.41
 -13  -5  -5   69.73   11.73
 -13  -5  -6  148.26   16.03
 -13  -5  -7  180.98   19.33
 -13  -5  -8   19.81    9.95
 -13  -3  11  121.61   16.26
 -13  -3  10   83.14   13.45
  13  -3  -9  278.77   20.82
 -13  -3   9  293.39   21.39
  13  -3  -8  294.75   20.54
 -13  -3   8  275.23   20.07
  13  -3  -7  213.85   17.38
 -13  -3   7  207.62   17.00
  13  -3  -6  595.71   27.60
 -13  -3   6  556.33   25.77
  13  -3  -5  697.97   29.45
 -13  -3   5  659.61   26.91
  13  -3  -4  413.42   22.31
 -13  -3   4  398.56   20.69
 -13  -3   3  173.98   13.53
  13  -3  -3  156.06   14.07
 -13  -3   2  925.46   30.36
  13  -3  -2  962.65   33.13
 -13  -3   1   34.08    6.34
  13  -3  -1   44.23    8.21
 -13  -3   0  206.22   14.45
  13  -3   0  192.72   15.53
 -13  -3  -1 1232.68   36.46
  13  -3   1 1215.61   37.05
 -13  -3  -2  124.55   12.71
  13  -3   2  116.09   12.08
 -13  -3  -3  782.32   31.19
  13  -3   3  786.41   29.11
 -13  -3  -4  620.22   28.47
  13  -3   4  622.34   25.50
 -13  -3  -5   87.47   12.71
 -13  -3  -6  106.80   13.62
 -13  -3  -7  116.06   15.36
 -13  -3  -8   34.79   12.70
 -13  -1  11  185.29   20.24
 -13  -1  10   86.29   13.79
  13  -1  -9  411.76   24.60
 -13  -1   9  389.77   25.65
  13  -1  -8  481.06   25.39
 -13  -1   8  477.16   26.41
  13  -1  -7  281.68   19.77
 -13  -1   7  285.26   19.75
  13  -1  -6  370.38   21.75
 -13  -1   6  396.45   22.17
  13  -1  -5  644.08   28.21
 -13  -1   5  633.07   26.67
  13  -1  -4  221.09   16.56
 -13  -1   4  220.67   15.76
 -13  -1   3  400.06   20.45
  13  -1  -3  395.24   21.80
 -13  -1   2 1346.60   37.13
  13  -1  -2 1388.26   39.57
 -13  -1   1    4.17    4.69
  13  -1  -1    6.23    5.17
 -13  -1   0  263.06   16.91
  13  -1   0  249.61   16.99
 -13  -1  -1 1110.00   34.70
  13  -1   1 1118.03   34.49
 -13  -1  -2  510.14   24.72
  13  -1   2  499.37   22.81
 -13  -1  -3  388.85   21.81
  13  -1   3  370.57   19.70
 -13  -1  -4  483.81   25.66
  13  -1   4  471.31   21.74
 -13  -1  -5   85.85   12.35
 -13  -1  -6  168.76   17.43
 -13  -1  -7  150.94   17.47
 -13  -1  -8   19.86   10.25
 -13   1  11  159.36   19.15
 -13   1  10   92.77   15.38
  13   1  -9  422.09   24.12
 -13   1   9  407.78   26.00
  13   1  -8  532.88   26.53
 -13   1   8  487.70   27.26
  13   1  -7  328.57   20.90
 -13   1   7  284.04   19.99
  13   1  -6  393.15   22.50
 -13   1   6  402.19   22.72
  13   1  -5  615.21   27.34
 -13   1   5  637.93   27.02
  13   1  -4  220.81   16.30
 -13   1   4  214.68   16.20
 -13   1   3  387.77   20.64
  13   1  -3  395.00   21.29
 -13   1   2 1328.83   38.15
  13   1  -2 1258.59   37.92
 -13   1   1    5.71    5.49
  13   1  -1    6.20    5.11
 -13   1   0  285.74   17.65
  13   1   0  262.13   16.98
 -13   1  -1 1071.87   34.34
  13   1   1 1075.53   33.70
 -13   1  -2  531.98   24.83
  13   1   2  509.93   22.87
  13   1   3  368.75   17.42
 -13   1  -3  367.59   22.10
  13   1   3  388.27   19.80
  13   1   4  476.54   21.56
 -13   1  -4  498.67   26.01
  13   1   4  483.18   21.88
 -13   1  -5   60.77   11.31
  13   1   5   65.55    9.16
 -13   1  -6  170.03   17.39
 -13   1  -7  192.29   19.42
 -13   1  -8   13.39   10.27
 -13   3  12  119.40   19.15
 -13   3  11  132.82   17.76
 -13   3  10   82.87   14.28
  13   3  -9  276.43   20.08
 -13   3   9  261.12   21.75
  13   3  -8  278.62   19.78
 -13   3   8  293.43   21.47
  13   3  -7  228.98   17.98
 -13   3   7  228.26   18.76
  13   3  -6  589.16   28.19
 -13   3   6  559.98   27.15
  13   3  -5  661.02   28.90
 -13   3   5  657.18   28.26
  13   3  -4  410.32   22.40
 -13   3   4  414.08   22.16
 -13   3   3  148.28   13.52
  13   3  -3  172.57   14.43
 -13   3   2  903.72   31.52
  13   3  -2  931.53   32.58
 -13   3   1   31.26    6.91
  13   3  -1   29.96    7.02
 -13   3   0  206.60   15.41
  13   3   0  167.50   13.78
 -13   3  -1 1221.45   37.51
  13   3   1 1233.94   36.08
  13   3   2  111.90    9.71
  13   3   2  123.31   11.86
 -13   3  -2  104.84   12.04
  13   3   3  748.71   25.38
 -13   3  -3  782.12   31.78
  13   3   3  743.83   27.12
  13   3   4  578.31   24.26
 -13   3  -4  600.71   28.88
  13   3   4  592.08   24.31
 -13   3  -5   79.64   12.63
  13   3   5   67.16   10.27
 -13   3  -6  124.37   15.81
 -13   3  -7  100.65   14.94
 -13   3  -8    6.46    9.07
 -13   5  11  172.64   21.07
 -13   5  10   22.19   10.91
  13   5  -9  337.97   22.70
 -13   5   9  340.54   25.27
  13   5  -8  282.63   20.19
 -13   5   8  305.50   22.51
 -13   5   7  106.85   14.06
  13   5  -7  107.50   13.35
  13   5  -6 1197.54   39.73
 -13   5   6 1160.74   39.84
  13   5  -5 1736.31   47.46
 -13   5   5 1838.51   48.28
  13   5  -4  105.35   12.35
 -13   5   4  107.21   12.74
 -13   5   3  353.75   20.59
  13   5  -3  376.26   21.45
 -13   5   2  985.32   33.87
  13   5  -2  932.67   33.20
 -13   5   1  185.50   15.49
  13   5  -1  168.44   14.34
 -13   5   0    7.78    5.47
  13   5   0   17.17    6.22
  13   5   1  263.05   13.69
 -13   5  -1  246.56   17.74
  13   5   1  260.47   17.01
  13   5   2  323.92   16.40
 -13   5  -2  354.36   21.17
  13   5   2  338.97   19.20
  13   5   3  397.95   19.59
 -13   5  -3  374.16   22.92
  13   5   3  407.98   20.80
  13   5   4  443.13   22.25
 -13   5  -4  487.55   26.36
 -13   5  -5   79.55   12.57
  13   5   5   79.34   11.75
 -13   5  -6  157.27   16.83
 -13   5  -7  171.69   18.17
 -13   5  -8   28.14   11.94
 -13   7  11  124.25   18.01
 -13   7  10   10.35    8.69
  13   7  -9  291.68   22.02
 -13   7   9  312.82   24.40
  13   7  -8  346.05   22.92
 -13   7   8  326.05   24.09
 -13   7   7  120.33   14.15
  13   7  -7  132.67   14.62
  13   7  -6  557.78   27.58
 -13   7   6  529.51   27.74
  13   7  -5  600.93   28.54
 -13   7   5  637.53   29.06
  13   7  -4  335.10   21.31
 -13   7   4  404.89   23.01
 -13   7   3  126.19   13.48
  13   7  -3  149.45   14.45
 -13   7   2  791.54   30.71
  13   7  -2  776.04   30.65
 -13   7   1    5.36    5.98
  13   7  -1    7.72    4.86
  13   7  -1   10.69    7.01
 -13   7   0  235.05   17.51
  13   7   0  230.51   13.33
  13   7   0  231.61   17.17
  13   7   1  521.89   20.56
 -13   7  -1  568.93   26.74
  13   7   1  554.10   25.48
  13   7   2  211.83   14.34
 -13   7  -2  201.21   16.57
  13   7   2  184.52   14.94
  13   7   3  327.46   18.80
 -13   7  -3  305.67   20.99
  13   7   3  335.63   19.53
  13   7   4  388.27   21.98
 -13   7  -4  396.06   24.29
 -13   7  -5   83.03   12.35
  13   7   5   73.10   12.03
 -13   7  -6  103.32   14.53
 -13   7  -7  170.59   18.92
 -13   9  10   19.77   10.54
 -13   9   9  112.69   16.56
  13   9  -8  181.44   17.88
 -13   9   8  216.23   20.43
  13   9  -7  172.03   17.13
 -13   9   7  176.73   17.61
  13   9  -6  203.84   18.13
 -13   9   6  222.70   19.06
  13   9  -5  533.55   27.46
 -13   9   5  536.40   27.67
 -13   9   4   78.50   12.24
  13   9  -4   69.52   10.94
 -13   9   3  401.05   22.73
  13   9  -3  388.30   17.76
  13   9  -3  436.43   24.05
  13   9  -2  774.79   24.99
  13   9  -2  768.67   31.58
 -13   9   1   12.55    7.09
  13   9  -1    4.16    4.24
  13   9  -1   11.21    7.16
 -13   9   0  424.47   23.31
  13   9   0  420.29   19.44
  13   9   0  399.04   22.70
  13   9   1  494.75   21.72
 -13   9  -1  561.14   26.65
  13   9   1  509.84   24.98
  13   9   2  239.48   16.38
 -13   9  -2  243.82   18.71
  13   9   2  243.42   17.38
  13   9   3  202.99   15.73
 -13   9  -3  198.88   17.32
  13   9   4  368.84   22.57
 -13   9  -4  364.12   23.73
 -13   9  -5   85.62   13.61
  13   9   5   58.79   10.99
 -13   9  -6   56.88   12.19
 -13  11  10  -10.72    9.10
 -13  11   9  167.53   19.57
 -13  11   8  317.53   24.50
 -13  11   7   65.85   12.40
 -13  11   6  124.94   14.47
  13  11  -5  312.10   22.72
 -13  11   5  332.67   22.66
 -13  11   4   98.91   13.33
  13  11  -4   82.30    9.76
  13  11  -4   86.09   12.91
 -13  11   3  163.77   15.78
  13  11  -3  152.31   12.48
  13  11  -3  160.76   16.77
 -13  11   2  271.29   19.25
  13  11  -2  220.46   14.98
  13  11  -2  243.57   19.62
  13  11  -1   36.38    7.30
 -13  11   1   60.52   10.32
  13  11  -1   50.87   10.46
 -13  11   0  266.32   19.40
  13  11   0  277.03   17.15
  13  11   1  434.32   22.44
 -13  11  -1  498.10   25.98
  13  11   2  148.02   13.75
 -13  11  -2  145.39   15.07
  13  11   3  156.57   15.31
 -13  11  -3  168.99   16.57
  13  11   4  350.74   23.17
 -13  11  -4  402.61   24.80
 -13  11  -5   25.52    9.26
 -13  13   8   72.67   13.11
 -13  13   7   57.90   12.24
 -13  13   6  133.16   15.76
 -13  13   5  316.54   22.68
 -13  13   4   33.24    9.50
  13  13  -4   26.67    7.31
 -13  13   3  174.49   16.40
  13  13  -3  168.17   14.99
 -13  13   2  226.05   18.20
  13  13  -2  180.66   15.20
  13  13  -1   46.49    8.90
 -13  13   1   61.28   11.07
 -13  13   0  213.32   17.79
  13  13   0  228.11   17.10
  13  13   1  551.67   26.06
 -13  13  -1  615.58   29.22
  13  13   2    8.37    7.10
 -13  13  -2    0.31    6.44
  13  13   3  189.74   17.84
 -13  13  -3  236.79   19.98
  13  13   4  271.00   21.49
 -13  13  -4  279.18   22.48
 -13  15   6  103.48   15.16
 -13  15   5  182.22   18.66
 -13  15   4   62.84   11.80
 -13  15   3   99.33   13.89
  13  15  -3   86.56   11.99
 -13  15   2  167.90   17.02
  13  15  -2  151.48   15.32
  13  15  -1   99.49   13.55
 -13  15   1   92.21   13.59
  13  15   0    8.32    7.99
 -13  15   0   20.99    8.83
  13  15   1   83.41   12.43
 -13  15  -1  101.80   13.60
  13  15   2   77.17   12.94
 -14 -18   5  155.01   20.07
 -14 -18   4    4.37    9.45
  14 -18  -4   11.39   10.42
 -14 -18   3    2.85   10.26
  14 -18  -3    8.46   10.11
 -14 -18   2  230.30   23.61
  14 -18  -2  180.55   21.30
 -14 -18   1   12.34   10.23
  14 -18  -1   -5.96   10.18
  14 -18   0   11.53   10.70
 -14 -16   6  116.00   18.11
  14 -16  -6   79.26   15.23
 -14 -16   5  385.90   29.08
  14 -16  -5  412.45   30.08
 -14 -16   4   12.10    8.51
  14 -16  -4   19.73   11.66
 -14 -16   3   12.14   10.31
  14 -16  -3    3.00    9.35
 -14 -16   2  319.45   26.10
  14 -16  -2  362.62   27.33
 -14 -16   1    9.46    9.04
  14 -16  -1    4.94    8.28
 -14 -16   0    2.64    9.20
  14 -16   0   18.82    9.01
  14 -16   1  197.67   20.59
 -14 -14   7   37.46   11.35
  14 -14  -7   21.46   10.33
 -14 -14   6   14.52   10.21
  14 -14  -6   23.09   10.58
 -14 -14   5  268.14   23.43
  14 -14  -5  255.11   23.56
 -14 -14   4   82.54   15.39
  14 -14  -4   63.66   12.89
 -14 -14   3    7.09    8.19
  14 -14  -3   11.26    8.09
 -14 -14   2  386.41   26.80
  14 -14  -2  399.80   27.26
 -14 -14   1   31.35   10.76
  14 -14  -1   17.93    8.52
 -14 -14   0   -0.86    7.53
  14 -14   0  -14.16   11.30
 -14 -14  -1  168.66   17.78
  14 -14   1  192.62   19.39
  14 -14   2   37.14   11.37
 -14 -12   8  159.37   18.66
 -14 -12   7   37.76   12.88
  14 -12  -7   15.60   10.16
 -14 -12   6   55.55   12.40
  14 -12  -6   61.76   12.44
  14 -12  -5  542.57   30.76
  14 -12  -4   31.21    9.94
  14 -12  -3   36.21    9.61
  14 -12  -2  502.32   29.62
 -14 -12   1   46.87   10.78
  14 -12  -1   39.91   10.44
  14 -12   0    7.56    8.19
 -14 -12   0   14.47    8.07
 -14 -12  -1  690.24   32.97
  14 -12   1  702.76   34.17
 -14 -12  -2   -2.87    7.57
  14 -12   2    5.47    7.05
  14 -12   3   59.51   12.20
  14 -10  -8  345.14   24.86
  14 -10  -7   25.20    8.49
  14 -10  -6   21.12    9.06
  14 -10  -5  388.12   25.58
  14 -10  -4   82.02   12.80
  14 -10  -3   38.08   10.15
  14 -10  -2  766.97   34.28
  14 -10  -1    5.20    6.42
 -14 -10   1   10.28    5.87
  14 -10   0   74.91   12.28
 -14 -10   0   76.80   10.02
 -14 -10  -1  923.50   31.58
  14 -10   1  946.29   36.82
 -14 -10  -2   49.25    9.05
  14 -10   2   41.57   10.00
 -14 -10  -3   16.61    8.65
  14 -10   3    5.14    6.82
  14  -8  -8  537.61   30.05
 -14  -8   7   46.71    8.92
  14  -8  -7   42.55    9.51
  14  -8  -6   90.19   13.46
 -14  -8   6  108.02   12.20
 -14  -8   5  717.26   27.86
  14  -8  -5  747.13   34.01
 -14  -8   4  104.72   10.99
  14  -8  -4   89.11   13.24
 -14  -8   3    9.92    4.79
  14  -8  -3    5.49    7.53
 -14  -8   2  944.33   30.59
  14  -8  -2  978.89   37.17
  14  -8  -1    8.02    6.96
 -14  -8   1   26.22    6.86
  14  -8   0   42.57    9.33
 -14  -8   0   52.10    8.71
 -14  -8  -1  979.04   32.97
  14  -8   1  944.97   36.64
 -14  -8  -2   69.70   10.07
  14  -8   2   55.50   10.45
 -14  -8  -3   64.49   10.73
  14  -8   3   54.11   10.29
 -14  -8  -4  443.04   25.17
 -14  -8  -5   21.63    9.04
 -14  -6   9   45.81   11.32
  14  -6  -8  432.15   26.06
 -14  -6   8  386.93   23.54
 -14  -6   7   71.63   10.89
  14  -6  -7   90.23   12.87
  14  -6  -6  208.87   18.51
 -14  -6   6  215.92   17.00
  14  -6  -5 1351.91   44.49
 -14  -6   5 1343.88   39.04
 -14  -6   4    7.66    5.89
  14  -6  -4   19.09    7.56
 -14  -6   3   52.85    8.63
  14  -6  -3   44.02   10.22
 -14  -6   2 1427.79   38.71
  14  -6  -2 1398.04   43.69
 -14  -6   1    9.94    5.48
  14  -6  -1   14.40    6.60
  14  -6   0   23.86    7.54
 -14  -6   0   40.54    8.76
 -14  -6  -1  733.24   28.91
  14  -6   1  720.75   30.73
  14  -6   2  125.20   13.31
 -14  -6  -2  115.88   12.92
 -14  -6  -3   69.12   10.81
  14  -6   3   56.88   10.21
 -14  -6  -4  516.23   27.07
 -14  -6  -5   52.26   11.56
 -14  -6  -6   -4.60    8.78
 -14  -4  10   10.70    8.65
 -14  -4   9  102.91   14.05
  14  -4  -9  102.90   14.29
  14  -4  -8  539.35   28.78
 -14  -4   8  475.85   26.18
 -14  -4   7   72.41   10.99
  14  -4  -7   66.65   10.61
  14  -4  -6  203.14   17.92
 -14  -4   6  211.13   16.74
  14  -4  -5 1376.50   43.75
 -14  -4   5 1342.69   39.64
 -14  -4   4   29.16    7.59
  14  -4  -4   21.82    7.60
 -14  -4   3   96.40   10.90
  14  -4  -3   82.76   11.43
 -14  -4   2 1794.83   44.08
  14  -4  -2 1759.48   47.81
 -14  -4   1  157.19   13.28
  14  -4  -1  124.04   13.11
 -14  -4   0    6.96    5.33
  14  -4   0   -0.24    6.10
 -14  -4  -1  592.01   26.03
  14  -4   1  592.08   27.11
 -14  -4  -2  139.91   13.99
  14  -4   2  125.62   12.91
 -14  -4  -3   71.52   11.63
  14  -4   3   70.81   10.41
 -14  -4  -4  668.15   30.85
 -14  -4  -5   19.84    8.68
 -14  -4  -6   20.47   10.92
 -14  -4  -7  348.95   25.50
 -14  -2  11  214.31   21.37
 -14  -2  10   10.19    8.92
 -14  -2   9   13.45    7.16
  14  -2  -9   16.82    8.14
  14  -2  -8  440.90   25.37
 -14  -2   8  417.98   25.60
 -14  -2   7   82.26   12.15
  14  -2  -7   82.05   12.21
 -14  -2   6  106.82   12.84
  14  -2  -6   97.98   12.91
  14  -2  -5  650.24   29.87
 -14  -2   5  633.05   27.78
 -14  -2   4  224.91   16.61
  14  -2  -4  219.55   17.51
 -14  -2   3   16.15    5.95
  14  -2  -3   22.43    7.53
 -14  -2   2 1497.14   41.18
  14  -2  -2 1408.91   42.58
 -14  -2   1  281.38   17.77
  14  -2  -1  267.04   18.36
 -14  -2   0   85.58   10.93
  14  -2   0   83.86   11.24
 -14  -2  -1 1634.45   43.81
  14  -2   1 1602.15   44.13
  14  -2   2   11.69    6.16
 -14  -2  -2    0.62    6.54
  14  -2   3  120.27   12.78
 -14  -2  -3  122.95   13.91
 -14  -2  -4  864.60   35.35
 -14  -2  -5    3.82    7.16
 -14  -2  -6  -16.53    9.94
 -14  -2  -7  457.42   29.53
 -14  -2  -8   22.20   12.30
 -14   0  11  303.84   25.28
 -14   0  10    7.83    8.05
 -14   0   9   93.38   14.26
  14   0  -9   90.29   13.37
  14   0  -8  831.56   34.71
 -14   0   8  784.67   35.09
 -14   0   7    6.34    6.21
  14   0  -7   19.46    8.74
 -14   0   6   87.56   11.56
  14   0  -6   88.72   11.61
  14   0  -5  449.31   24.32
 -14   0   5  477.02   24.48
  14   0  -4  110.78   13.13
 -14   0   4  104.62   12.59
 -14   0   3  168.16   14.58
  14   0  -3  191.44   16.35
 -14   0   2 2337.48   52.26
  14   0  -2 2341.26   54.11
 -14   0   1  118.03   12.37
  14   0  -1  147.01   13.88
 -14   0   0  206.61   16.06
  14   0   0  226.59   16.67
 -14   0  -1 1693.46   45.04
  14   0   1 1579.59   43.77
  14   0   2   72.33   10.69
 -14   0  -2   63.10   10.21
  14   0   3   -8.69    7.34
 -14   0  -3    1.17    6.45
 -14   0  -4  395.62   24.42
 -14   0  -5   39.74   10.04
 -14   0  -6    4.47    9.76
 -14   0  -7  429.61   28.77
 -14   0  -8   -6.52    8.99
 -14   2  11  260.56   24.44
 -14   2  10   13.67    9.34
 -14   2   9    7.04    8.46
  14   2  -9    9.70    7.30
  14   2  -8  447.32   25.71
 -14   2   8  417.08   26.60
 -14   2   7   73.15   12.23
  14   2  -7   82.64   12.13
 -14   2   6   92.66   11.62
  14   2  -6  105.00   13.07
  14   2  -5  671.19   29.83
 -14   2   5  605.18   28.53
  14   2  -4  213.76   16.78
 -14   2   4  206.24   16.52
 -14   2   3    5.12    5.41
  14   2  -3    4.15    6.03
 -14   2   2 1488.83   42.53
  14   2  -2 1479.15   42.58
 -14   2   1  304.32   19.34
  14   2  -1  273.75   18.76
 -14   2   0   80.04   11.26
  14   2   0   78.99   10.43
 -14   2  -1 1591.92   45.03
  14   2   1 1623.90   43.53
  14   2   2   18.56    6.93
 -14   2  -2    3.53    6.31
  14   2   3  111.51   11.70
 -14   2  -3  117.10   13.88
 -14   2  -4  915.68   36.74
 -14   2  -5   16.91    9.05
 -14   2  -6    5.60    7.41
 -14   2  -7  432.02   28.66
 -14   2  -8    0.45    9.60
 -14   4  11  287.22   25.90
 -14   4  10   19.94    9.75
 -14   4   9   92.37   14.30
  14   4  -9  101.05   13.45
  14   4  -8  543.26   28.41
 -14   4   8  526.32   29.32
 -14   4   7   82.55   13.17
  14   4  -7   74.74   11.46
  14   4  -6  195.91   16.77
 -14   4   6  203.12   17.84
  14   4  -5 1333.91   42.37
 -14   4   5 1313.35   42.33
 -14   4   4    7.01    6.33
  14   4  -4   18.59    6.86
 -14   4   3  101.75   12.42
  14   4  -3   74.42   10.88
 -14   4   2 1756.46   46.97
  14   4  -2 1692.79   46.26
 -14   4   1  129.61   13.50
  14   4  -1  143.80   14.26
 -14   4   0   -0.52    6.01
  14   4   0    2.35    5.70
 -14   4  -1  602.27   28.00
  14   4   1  578.09   26.41
  14   4   2  123.60   12.72
 -14   4  -2  131.98   14.15
  14   4   3   49.35    8.79
 -14   4  -3   61.05   11.24
 -14   4  -4  679.12   32.41
 -14   4  -5   12.28    8.69
 -14   4  -6    9.66    9.17
 -14   4  -7  377.81   27.74
 -14   6  11  148.76   20.69
 -14   6  10   -9.65   11.15
 -14   6   9   57.50   13.07
  14   6  -9   37.35    9.33
  14   6  -8  410.31   25.37
 -14   6   8  399.84   26.38
 -14   6   7   74.82   12.22
  14   6  -7   91.23   13.20
  14   6  -6  235.90   19.23
 -14   6   6  198.74   17.91
  14   6  -5 1357.39   43.55
 -14   6   5 1362.61   43.76
 -14   6   4   18.04    7.38
  14   6  -4   19.56    7.69
 -14   6   3   50.61    9.18
  14   6  -3   56.73   10.44
 -14   6   2 1451.07   43.33
  14   6  -2 1371.10   42.44
 -14   6   1    5.28    6.11
  14   6  -1   21.17    7.52
 -14   6   0   25.41    8.59
  14   6   0   33.01    8.23
 -14   6  -1  707.17   31.07
  14   6   1  753.83   30.38
  14   6   2  117.74   12.98
 -14   6  -2  119.30   13.49
  14   6   3   58.41    9.45
 -14   6  -3   66.40   11.37
 -14   6  -4  516.29   28.39
 -14   6  -5   37.82   10.63
 -14   6  -6   11.75    9.08
 -14   6  -7  341.55   26.51
 -14   8  10    4.70    8.94
 -14   8   9   50.45   12.58
  14   8  -8  492.34   28.08
 -14   8   8  500.29   30.30
 -14   8   7   60.38   11.82
  14   8  -7   48.17   11.30
 -14   8   6   90.35   13.57
  14   8  -6  112.23   14.15
  14   8  -5  688.63   32.38
 -14   8   5  755.72   33.16
 -14   8   4  106.14   13.40
  14   8  -4   79.50   12.28
 -14   8   3   11.50    6.32
  14   8  -3   15.83    7.43
 -14   8   2  981.14   35.96
  14   8  -2  928.91   35.80
 -14   8   1   -1.08    7.51
  14   8  -1    7.63    6.57
 -14   8   0   45.99    9.91
  14   8   0   45.60    9.25
 -14   8  -1  965.90   36.51
  14   8   1  974.98   35.46
 -14   8  -2   70.06   11.65
  14   8   2   56.73    9.55
  14   8   3   55.19    9.70
 -14   8  -3   52.63   10.65
 -14   8  -4  463.04   27.28
 -14   8  -5    0.27    7.71
 -14   8  -6    6.19    9.16
 -14  10  10    7.18   10.91
 -14  10   9   33.82   10.61
 -14  10   8  350.86   26.42
 -14  10   7   46.01   11.75
  14  10  -7   50.43   12.01
 -14  10   6   24.48    9.68
  14  10  -6   34.42    9.88
  14  10  -5  351.75   24.06
 -14  10   5  381.93   24.74
 -14  10   4   88.00   12.70
  14  10  -4   92.02   13.23
 -14  10   3   42.12    9.63
  14  10  -3   37.53    9.01
 -14  10   2  831.75   34.16
  14  10  -2  776.09   33.68
 -14  10   1    9.92    6.98
  14  10  -1    4.51    6.24
 -14  10   0   75.54   12.14
  14  10   0   81.71   12.01
 -14  10  -1  919.28   36.85
  14  10   1  947.34   36.46
 -14  10  -2   59.68   11.00
 -14  10  -3    7.74    6.96
 -14  10  -4  292.10   22.50
 -14  10  -5   11.67    8.79
 -14  12   8  171.62   19.55
 -14  12   7   25.46   11.03
 -14  12   6   76.09   13.18
 -14  12   5  487.60   28.74
 -14  12   4   17.98    9.13
 -14  12   3   41.34    9.42
 -14  12   2  534.84   27.72
 -14  12   1   40.89    9.54
 -14  12   0    8.41    7.38
 -14  12  -1  738.62   33.04
 -14  12  -2   -3.35    7.30
 -14  12  -3   71.34   12.17
 -14  12  -4  405.12   26.77
 -14  14   7   24.66   11.37
 -14  14   6   -4.07    8.02
 -14  14   5  247.71   21.71
 -14  14   4   74.20   13.02
 -14  14   3   15.88    9.38
 -14  14   2  409.52   25.42
 -14  14   1   24.86    8.80
 -14  14   0   20.46    9.02
 -14  14  -1  209.47   18.98
 -15 -17   5  216.90   23.80
 -15 -17   4   30.47   12.10
  15 -17  -4   -1.93    9.53
 -15 -17   3   -8.13    9.49
  15 -17  -3   -7.56    9.62
 -15 -17   2  194.94   22.52
  15 -17  -2  226.08   23.70
 -15 -17   1   15.84   11.70
  15 -17  -1   13.69   10.59
  15 -17   0   16.38   11.01
 -15 -15   6   -5.20   10.08
  15 -15  -6   22.15   11.05
 -15 -15   5  307.99   26.58
  15 -15  -5  327.22   26.99
 -15 -15   4   -7.94    8.49
  15 -15  -4   -1.43    8.85
 -15 -15   3   -1.04    9.01
  15 -15  -3   -4.43   10.38
 -15 -15   2  353.39   27.84
  15 -15  -2  358.30   27.90
 -15 -15   1   -8.52   10.96
  15 -15  -1   -3.61    9.06
 -15 -15   0   12.52    8.98
  15 -15   0    7.86   10.50
  15 -15   1  214.02   21.56
 -15 -13   7    6.39    9.50
  15 -13  -7   29.08   10.17
 -15 -13   6    9.25    9.12
  15 -13  -6    5.96    8.37
 -15 -13   5  233.87   22.61
  15 -13  -5  238.19   21.86
 -15 -13   4   20.46   10.67
  15 -13  -4    0.95    8.29
 -15 -13   3   -4.38    8.64
  15 -13  -3   14.94    9.37
 -15 -13   2  474.91   30.03
  15 -13  -2  512.51   31.13
 -15 -13   1    2.54    8.86
  15 -13  -1   -2.34    7.87
 -15 -13   0   74.30   13.07
  15 -13   0   65.69   13.25
 -15 -13  -1  144.06   17.79
  15 -13   1  120.80   17.21
  15 -13   2   -3.28    8.64
 -15 -11   8   75.31   14.89
  15 -11  -7   13.55    8.71
  15 -11  -6   11.91    8.89
  15 -11  -5  360.33   26.17
  15 -11  -4    8.25    8.72
  15 -11  -3   -3.23    8.55
  15 -11  -2  904.34   39.13
  15 -11  -1    3.77    7.36
  15 -11   0   22.33   10.11
  15 -11   1  643.41   32.64
 -15 -11  -2   41.76   10.44
  15 -11   2   70.35   13.14
  15  -9  -8  507.38   30.71
  15  -9  -7   31.71   10.17
  15  -9  -6   25.25    9.27
  15  -9  -5  443.31   27.55
  15  -9  -4   15.33    7.03
 -15  -9   3   54.98    8.92
  15  -9  -3   54.78   11.70
 -15  -9   2  527.23   23.99
  15  -9  -2  569.72   30.54
  15  -9  -1   10.28    7.58
 -15  -9   1   13.06    5.75
  15  -9   0  -11.88    8.31
 -15  -9   0   -0.05    6.12
 -15  -9  -1  784.90   31.20
  15  -9   1  773.45   35.17
 -15  -9  -2    7.96    7.48
  15  -9   2   16.09    8.77
 -15  -9  -3   -0.03    6.86
  15  -9   3    1.33    6.61
  15  -7  -8  425.45   27.45
 -15  -7   7    7.10    7.87
  15  -7  -7    1.79    7.27
 -15  -7   6    0.40    5.58
  15  -7  -6   11.85    8.71
 -15  -7   5  938.08   33.54
  15  -7  -5  961.45   39.07
 -15  -7   4   25.50    7.47
  15  -7  -4   23.33    8.08
 -15  -7   3    8.94    5.90
  15  -7  -3    9.09    7.31
 -15  -7   2  919.54   31.93
  15  -7  -2  922.72   37.25
  15  -7  -1    9.65    7.04
 -15  -7   1   12.58    6.64
  15  -7   0    9.74    7.89
 -15  -7   0   10.83    6.95
 -15  -7  -1  767.20   30.77
  15  -7   1  728.99   32.25
 -15  -7  -2    1.01    6.07
  15  -7   2    3.25    6.52
 -15  -7  -3   17.37    8.96
  15  -7   3    3.01    6.56
 -15  -7  -4  375.77   24.26
 -15  -7  -5    9.19    8.36
 -15  -5   9   17.28    8.38
  15  -5  -8  563.14   30.44
 -15  -5   8  515.83   28.17
 -15  -5   7   16.60    7.42
  15  -5  -7   10.23    7.89
 -15  -5   6    3.07    6.35
  15  -5  -6    2.39    6.88
 -15  -5   5 1132.78   37.37
  15  -5  -5 1155.06   41.68
 -15  -5   4    7.91    6.86
  15  -5  -4   14.93    7.18
 -15  -5   3    9.98    6.81
  15  -5  -3    7.56    6.91
 -15  -5   2 1127.85   35.89
  15  -5  -2 1112.58   39.84
 -15  -5   1   30.02    7.60
  15  -5  -1   38.61    9.21
  15  -5   0    0.98    6.30
 -15  -5   0   13.11    6.97
 -15  -5  -1  822.70   32.29
  15  -5   1  751.10   32.40
  15  -5   2   19.42    7.80
 -15  -5  -2   21.72    7.90
 -15  -5  -3   11.25    7.62
  15  -5   3    3.88    6.23
 -15  -5  -4  408.59   25.24
 -15  -5  -5   10.62    8.81
 -15  -5  -6   62.16   13.25
 -15  -3  10   23.14    9.97
 -15  -3   9   24.56    9.75
  15  -3  -8  608.09   31.68
 -15  -3   8  612.37   31.03
 -15  -3   7    4.47    6.76
  15  -3  -7    2.41    7.34
 -15  -3   6    2.22    6.34
  15  -3  -6   13.62    7.72
  15  -3  -5 1124.52   40.90
 -15  -3   5 1121.08   38.39
 -15  -3   4    7.33    5.95
  15  -3  -4   27.71    9.20
 -15  -3   3    6.69    5.78
  15  -3  -3   -6.86    6.72
 -15  -3   2  942.21   33.33
  15  -3  -2  912.84   35.67
 -15  -3   1   -2.10    6.21
  15  -3  -1    4.45    5.96
 -15  -3   0   78.28   10.77
  15  -3   0   91.53   12.16
 -15  -3  -1  648.30   28.82
  15  -3   1  669.73   29.85
  15  -3   2   35.69    9.05
 -15  -3  -2   32.54    7.52
  15  -3   3    2.21    5.88
 -15  -3  -3    4.96    7.34
 -15  -3  -4  472.45   27.34
 -15  -3  -5   42.43   10.72
 -15  -3  -6   31.27   10.17
 -15  -3  -7  530.54   32.94
 -15  -1  10   32.14   11.37
 -15  -1   9   29.35   10.25
  15  -1  -9   35.82    9.49
  15  -1  -8  600.34   30.58
 -15  -1   8  563.96   30.08
 -15  -1   7   -7.91    6.98
  15  -1  -7   13.13    6.66
 -15  -1   6   12.05    7.19
  15  -1  -6   16.74    6.99
  15  -1  -5  859.32   35.27
 -15  -1   5  883.65   34.18
 -15  -1   4   52.80    8.90
  15  -1  -4   43.95    9.78
 -15  -1   3   51.17    9.50
  15  -1  -3   52.07   10.33
 -15  -1   2  966.84   34.28
  15  -1  -2  846.92   34.16
 -15  -1   1    8.95    6.60
  15  -1  -1    4.94    6.07
 -15  -1   0   16.25    6.48
  15  -1   0   27.31    8.49
 -15  -1  -1 1529.17   44.69
  15  -1   1 1487.20   43.67
  15  -1   2   13.98    6.70
 -15  -1  -2   10.92    6.59
  15  -1   3    3.43    6.87
 -15  -1  -3    4.28    6.68
 -15  -1  -4  412.61   26.08
 -15  -1  -5   14.46    9.82
 -15  -1  -6   67.67   13.77
 -15  -1  -7  448.47   30.47
 -15   1  11  414.36   30.67
 -15   1  10    9.76    9.33
 -15   1   9   68.72   14.46
  15   1  -9   37.21   10.17
  15   1  -8  580.72   30.58
 -15   1   8  572.64   31.06
 -15   1   7    1.56    7.45
  15   1  -7   22.54    9.42
 -15   1   6   -1.05    6.91
  15   1  -6   20.81    8.37
  15   1  -5  825.71   34.38
 -15   1   5  849.76   34.06
 -15   1   4   48.38    9.33
  15   1  -4   49.11   10.45
 -15   1   3   50.69    9.06
  15   1  -3   58.84   10.70
 -15   1   2  908.68   34.39
  15   1  -2  948.70   35.54
 -15   1   1    8.88    5.92
  15   1  -1    1.19    6.05
 -15   1   0   32.42    7.59
  15   1   0   30.37    9.15
 -15   1  -1 1463.24   44.73
  15   1   1 1438.07   42.60
  15   1   2   23.81    7.55
 -15   1  -2   20.77    8.58
  15   1   3   14.28    7.45
 -15   1  -3   11.72    7.27
 -15   1  -4  422.89   26.25
 -15   1  -5   23.98   10.19
 -15   1  -6   82.13   14.56
 -15   1  -7  441.59   30.56
 -15   3  11  455.83   32.60
 -15   3  10   20.01    9.82
 -15   3   9    2.03    7.96
  15   3  -9    4.92    8.11
  15   3  -8  572.92   30.97
 -15   3   8  595.49   32.55
 -15   3   7    1.00    7.19
  15   3  -7    3.76    6.55
 -15   3   6    3.48    7.09
  15   3  -6    3.38    6.38
  15   3  -5 1082.10   40.20
 -15   3   5 1130.65   40.33
 -15   3   4    6.07    7.27
  15   3  -4    6.21    7.39
 -15   3   3    7.49    6.73
  15   3  -3   12.35    7.63
 -15   3   2  954.54   35.29
  15   3  -2  971.86   36.21
 -15   3   1    0.34    5.96
  15   3  -1   -2.99    5.73
 -15   3   0   92.68   11.97
  15   3   0   88.11   11.60
 -15   3  -1  637.48   29.70
  15   3   1  642.61   28.62
  15   3   2   41.76    9.18
 -15   3  -2   29.57    8.20
  15   3   3    8.77    6.30
 -15   3  -3    0.52    6.61
 -15   3  -4  488.72   28.37
 -15   3  -5   46.00   11.93
 -15   3  -6   49.37   12.71
 -15   3  -7  501.70   32.58
 -15   5  11  288.65   26.39
 -15   5  10   43.76   13.73
 -15   5   9   10.11    9.25
  15   5  -8  528.97   29.77
 -15   5   8  536.32   31.21
 -15   5   7   13.06    8.65
  15   5  -7    8.10    6.88
 -15   5   6    4.58    7.31
  15   5  -6    6.80    6.74
  15   5  -5 1051.50   39.77
 -15   5   5 1138.10   41.16
 -15   5   4   19.54    8.21
  15   5  -4   13.49    6.69
 -15   5   3   11.19    6.58
  15   5  -3    4.25    7.43
 -15   5   2 1076.19   38.75
  15   5  -2 1057.45   38.35
 -15   5   1   30.31    9.56
  15   5  -1   25.22    7.50
 -15   5   0    6.39    7.15
  15   5   0    3.27    6.10
 -15   5  -1  798.66   33.72
  15   5   1  811.61   32.54
  15   5   2   16.89    7.24
 -15   5  -2   10.15    6.61
  15   5   3   -7.27    7.10
 -15   5  -3    7.50    7.23
 -15   5  -4  439.12   27.29
 -15   5  -5   14.15    8.95
 -15   5  -6   52.13   11.64
 -15   5  -7  353.24   28.02
 -15   7  10   23.45   11.14
 -15   7   9   27.03   11.57
  15   7  -8  440.89   27.82
 -15   7   8  403.87   27.80
 -15   7   7   -0.47    9.00
  15   7  -7   -8.60    8.08
 -15   7   6    8.12    7.96
  15   7  -6    4.07    6.50
  15   7  -5  976.00   38.67
 -15   7   5  925.46   38.43
 -15   7   4   30.91    9.42
  15   7  -4   17.49    7.88
 -15   7   3    9.12    7.44
  15   7  -3   12.05    7.82
 -15   7   2  973.41   37.30
  15   7  -2  928.15   36.40
 -15   7   1   18.05    8.40
  15   7  -1    8.28    6.63
 -15   7   0   -5.14    7.43
  15   7   0   -1.36    5.89
 -15   7  -1  762.24   33.34
  15   7   1  739.15   31.67
 -15   7  -2   -5.72    7.11
  15   7   2    7.93    7.00
 -15   7  -3   11.52    7.81
 -15   7  -4  359.45   25.37
 -15   7  -5   21.00   10.71
 -15   7  -6   44.45   12.39
 -15   9  10   10.96   11.95
 -15   9   9   10.42   10.37
  15   9  -8  530.20   31.03
 -15   9   8  501.61   31.42
 -15   9   7   32.05   11.90
  15   9  -7   31.53    9.94
 -15   9   6   12.84    8.40
  15   9  -6   14.08    7.40
  15   9  -5  470.18   28.10
 -15   9   5  455.71   27.69
 -15   9   4   32.73    9.81
  15   9  -4   22.52    8.53
 -15   9   3   51.15   10.94
  15   9  -3   50.70   11.18
 -15   9   2  557.20   29.00
  15   9  -2  521.55   28.78
 -15   9   1    3.92    7.30
  15   9  -1   -2.25    7.54
 -15   9   0    7.80    6.89
  15   9   0    1.09    6.52
 -15   9  -1  756.56   34.19
  15   9   1  774.15   33.86
 -15   9  -2    9.05    7.70
  15   9   2   -0.19    7.07
 -15   9  -3   -9.41    8.76
 -15   9  -4  297.22   23.36
 -15   9  -5    0.84    8.21
 -15  11   9   29.99   10.82
 -15  11   8   90.45   15.24
 -15  11   7    7.70    9.83
 -15  11   6   28.19   11.09
  15  11  -6   -4.86    8.25
  15  11  -5  395.12   27.09
 -15  11   5  401.58   26.77
 -15  11   4    3.91    7.21
  15  11  -4   -2.77    7.47
 -15  11   3  -18.87    9.42
  15  11  -3    0.13    7.46
 -15  11   2  885.59   37.26
  15  11  -2  812.74   37.30
 -15  11   1   19.39    9.50
  15  11  -1   11.52    8.89
 -15  11   0   10.46    8.08
  15  11   0   17.39    8.87
 -15  11  -1  650.09   32.67
 -15  11  -2   39.14   10.45
 -15  11  -3   14.72    8.49
 -15  11  -4  315.82   25.02
 -15  13   7   -3.79    8.97
 -15  13   6  -12.26    8.55
 -15  13   5  238.66   21.56
 -15  13   4   29.44   10.82
 -15  13   3   13.50    7.91
 -15  13   2  491.63   28.29
 -15  13   1    9.89    7.79
 -15  13   0   81.58   12.95
 -15  13  -1  138.03   16.18
 -15  13  -2   -3.65    8.65
 -16 -16   5  156.15   21.41
 -16 -16   4   70.05   15.57
  16 -16  -4   41.91   11.87
 -16 -16   3  -18.40   11.94
  16 -16  -3    7.74   10.36
 -16 -16   2  135.25   18.60
  16 -16  -2  141.50   19.62
  16 -16  -1   50.77   14.40
 -16 -14   6   25.76   12.04
  16 -14  -6   36.19   13.25
 -16 -14   5  260.69   24.65
  16 -14  -5  258.43   24.70
 -16 -14   4   56.03   12.26
  16 -14  -4   78.22   15.68
 -16 -14   3    3.31    9.71
  16 -14  -3    1.64    9.49
 -16 -14   2  279.21   24.91
  16 -14  -2  263.83   24.37
 -16 -14   1   62.47   13.48
  16 -14  -1   52.61   12.85
 -16 -14   0   -2.98    9.34
  16 -14   0    1.78    9.86
  16 -14   1   92.96   16.17
 -16 -12   7   45.78   12.97
  16 -12  -6   10.17    9.56
  16 -12  -5   99.24   16.54
  16 -12  -4   -7.02    9.54
  16 -12  -3   59.74   12.60
  16 -12  -2  321.36   26.34
  16 -12  -1   46.13   12.13
 -16 -12   0   37.13   10.96
  16 -12   0   39.13   10.78
 -16 -12  -1   80.38   14.77
  16 -12   1  113.56   16.50
  16 -10  -7   22.30   10.02
  16 -10  -6    3.06    9.86
  16 -10  -5  254.64   22.63
  16 -10  -4   35.10   11.36
  16 -10  -3   34.85   11.05
  16 -10  -2  400.89   27.41
  16 -10  -1   54.19   12.88
  16 -10   0   50.76   11.93
  16 -10   1  295.24   23.29
  16 -10   2  182.34   19.19
  16  -8  -8  384.67   28.13
  16  -8  -7  132.64   17.52
  16  -8  -6   -4.86    9.24
  16  -8  -5  330.64   24.46
 -16  -8   4   44.95    8.74
  16  -8  -4   75.48   13.24
 -16  -8   3   16.76    5.91
  16  -8  -3   38.21   10.60
 -16  -8   2  443.18   22.98
  16  -8  -2  398.10   26.05
  16  -8  -1   59.24   11.76
 -16  -8   1   49.04    9.80
  16  -8   0   38.32   10.74
 -16  -8   0   45.30    9.59
 -16  -8  -1  317.00   20.84
  16  -8   1  322.97   23.20
 -16  -8  -2  102.39   13.58
  16  -8   2   82.39   13.07
  16  -6  -8  338.15   25.41
 -16  -6   7   63.50   11.64
  16  -6  -7   80.13   13.95
 -16  -6   6   29.20    9.06
  16  -6  -6   31.59   10.49
 -16  -6   5  328.13   21.18
  16  -6  -5  349.57   25.30
 -16  -6   4  113.83   12.82
  16  -6  -4  132.00   16.09
 -16  -6   3    5.85    5.77
  16  -6  -3    8.19    7.89
 -16  -6   2  712.18   29.77
  16  -6  -2  689.78   33.26
 -16  -6   1  145.54   14.15
  16  -6  -1  123.51   15.22
  16  -6   0   15.27    8.57
 -16  -6   0   -7.57    7.37
 -16  -6  -1  426.93   24.21
  16  -6   1  386.13   24.75
  16  -6   2   75.50   11.80
 -16  -6  -2   51.70   10.07
 -16  -6  -3   37.53    9.72
 -16  -6  -4  302.55   22.98
  16  -4  -8  359.80   25.60
 -16  -4   8  342.81   24.15
 -16  -4   7   76.80   12.72
  16  -4  -7   79.33   12.96
 -16  -4   6   14.00    7.16
  16  -4  -6   28.18   10.57
 -16  -4   5  407.78   23.77
  16  -4  -5  371.84   25.44
 -16  -4   4   68.02   11.01
  16  -4  -4   80.05   12.43
 -16  -4   3   33.84    9.26
  16  -4  -3   33.20    9.39
 -16  -4   2  865.96   33.47
  16  -4  -2  818.53   35.56
 -16  -4   1  136.10   13.99
  16  -4  -1  134.93   15.57
  16  -4   0   16.49    7.60
 -16  -4   0   17.38    6.75
 -16  -4  -1  323.66   21.42
  16  -4   1  306.43   21.65
  16  -4   2   27.52    9.67
 -16  -4  -2   39.40    9.72
 -16  -4  -3   88.69   14.02
 -16  -4  -4  302.02   23.11
 -16  -4  -5   81.68   14.00
 -16  -2   9   35.44   11.52
  16  -2  -8  472.18   28.80
 -16  -2   8  432.81   27.34
 -16  -2   7  153.62   16.15
  16  -2  -7  177.96   18.29
 -16  -2   6  -11.35    7.27
  16  -2  -6    3.19    7.28
 -16  -2   5  623.29   29.80
  16  -2  -5  571.95   30.75
 -16  -2   4   40.53    9.28
  16  -2  -4   33.44    9.03
 -16  -2   3   57.74   10.58
  16  -2  -3   77.31   12.83
 -16  -2   2 1023.03   37.13
  16  -2  -2  967.70   38.06
 -16  -2   1  151.06   14.55
  16  -2  -1  156.62   15.81
 -16  -2   0   56.20   10.40
  16  -2   0   54.89   11.18
 -16  -2  -1  324.52   21.26
  16  -2   1  326.21   22.41
  16  -2   2   67.20   11.79
 -16  -2  -2   74.96   12.85
  16  -2   3   44.81   10.30
 -16  -2  -3   41.05    9.47
 -16  -2  -4  278.90   21.98
 -16  -2  -5  103.24   14.95
 -16  -2  -6  110.96   16.67
 -16   0  10   25.03   11.76
 -16   0   9  149.74   18.03
 -16   0   8  140.58   16.79
  16   0  -8  134.02   16.34
 -16   0   7   51.35   11.41
  16   0  -7   54.23   11.75
 -16   0   6   -4.97    7.83
  16   0  -6    5.57    7.87
 -16   0   5  452.09   25.82
  16   0  -5  470.31   27.20
 -16   0   4   -6.72    7.32
  16   0  -4   -2.92    6.81
 -16   0   3  267.80   19.75
  16   0  -3  229.90   19.51
 -16   0   2  590.42   28.57
  16   0  -2  582.22   29.28
 -16   0   1   43.65   10.53
  16   0  -1   48.32   10.08
 -16   0   0   90.63   12.19
  16   0   0   93.60   12.51
[truncated: 172,647 more chars]
